# Supplementary material for: Discovering molecular features of intrinsically disordered regions by using evolution for contrastive learning
Source: PLoS Comput Biol. 2022 Jun 29;18(6):e1010238. doi: 10.1371/journal.pcbi.1010238 (PMC9275697; doi:10.1371/journal.pcbi.1010238)
Supplement: S2 File — (TAR.GZ) [file pcbi.1010238.s006.tar.gz]

Archive with 1,032 entries (1,028 files):
- s2
- s2/features_average-yeast
- s2/features_average-yeast/filter_0_idr_activations.txt
- s2/features_average-yeast/filter_100_idr_activations.txt
- s2/features_average-yeast/filter_101_idr_activations.txt
- s2/features_average-yeast/filter_102_idr_activations.txt
- s2/features_average-yeast/filter_103_idr_activations.txt
- s2/features_average-yeast/filter_104_idr_activations.txt
- s2/features_average-yeast/filter_105_idr_activations.txt
- s2/features_average-yeast/filter_106_idr_activations.txt
- s2/features_average-yeast/filter_107_idr_activations.txt
- s2/features_average-yeast/filter_108_idr_activations.txt
- s2/features_average-yeast/filter_109_idr_activations.txt
- s2/features_average-yeast/filter_10_idr_activations.txt
- s2/features_average-yeast/filter_110_idr_activations.txt
- s2/features_average-yeast/filter_111_idr_activations.txt
- s2/features_average-yeast/filter_112_idr_activations.txt
- s2/features_average-yeast/filter_113_idr_activations.txt
- s2/features_average-yeast/filter_114_idr_activations.txt
- s2/features_average-yeast/filter_115_idr_activations.txt
- s2/features_average-yeast/filter_116_idr_activations.txt
- s2/features_average-yeast/filter_117_idr_activations.txt
- s2/features_average-yeast/filter_118_idr_activations.txt
- s2/features_average-yeast/filter_119_idr_activations.txt
- s2/features_average-yeast/filter_11_idr_activations.txt
- s2/features_average-yeast/filter_120_idr_activations.txt
- s2/features_average-yeast/filter_121_idr_activations.txt
- s2/features_average-yeast/filter_122_idr_activations.txt
- s2/features_average-yeast/filter_123_idr_activations.txt
- s2/features_average-yeast/filter_124_idr_activations.txt
- s2/features_average-yeast/filter_125_idr_activations.txt
- s2/features_average-yeast/filter_126_idr_activations.txt
- s2/features_average-yeast/filter_127_idr_activations.txt
- s2/features_average-yeast/filter_128_idr_activations.txt
- s2/features_average-yeast/filter_129_idr_activations.txt
- s2/features_average-yeast/filter_12_idr_activations.txt
- s2/features_average-yeast/filter_130_idr_activations.txt
- s2/features_average-yeast/filter_131_idr_activations.txt
- s2/features_average-yeast/filter_132_idr_activations.txt
- s2/features_average-yeast/filter_133_idr_activations.txt
- s2/features_average-yeast/filter_134_idr_activations.txt
- s2/features_average-yeast/filter_135_idr_activations.txt
- s2/features_average-yeast/filter_136_idr_activations.txt
- s2/features_average-yeast/filter_137_idr_activations.txt
- s2/features_average-yeast/filter_138_idr_activations.txt
- s2/features_average-yeast/filter_139_idr_activations.txt
- s2/features_average-yeast/filter_13_idr_activations.txt
- s2/features_average-yeast/filter_140_idr_activations.txt
- s2/features_average-yeast/filter_141_idr_activations.txt
- s2/features_average-yeast/filter_142_idr_activations.txt
- s2/features_average-yeast/filter_143_idr_activations.txt
- s2/features_average-yeast/filter_144_idr_activations.txt
- s2/features_average-yeast/filter_145_idr_activations.txt
- s2/features_average-yeast/filter_146_idr_activations.txt
- s2/features_average-yeast/filter_147_idr_activations.txt
- s2/features_average-yeast/filter_148_idr_activations.txt
- s2/features_average-yeast/filter_149_idr_activations.txt
- s2/features_average-yeast/filter_14_idr_activations.txt
- s2/features_average-yeast/filter_150_idr_activations.txt
- s2/features_average-yeast/filter_151_idr_activations.txt
- s2/features_average-yeast/filter_152_idr_activations.txt
- s2/features_average-yeast/filter_153_idr_activations.txt
- s2/features_average-yeast/filter_154_idr_activations.txt
- s2/features_average-yeast/filter_155_idr_activations.txt
- s2/features_average-yeast/filter_156_idr_activations.txt
- s2/features_average-yeast/filter_157_idr_activations.txt
- s2/features_average-yeast/filter_158_idr_activations.txt
- s2/features_average-yeast/filter_159_idr_activations.txt
- s2/features_average-yeast/filter_15_idr_activations.txt
- s2/features_average-yeast/filter_160_idr_activations.txt
- s2/features_average-yeast/filter_161_idr_activations.txt
- s2/features_average-yeast/filter_162_idr_activations.txt
- s2/features_average-yeast/filter_163_idr_activations.txt
- s2/features_average-yeast/filter_164_idr_activations.txt
- s2/features_average-yeast/filter_165_idr_activations.txt
- s2/features_average-yeast/filter_166_idr_activations.txt
- s2/features_average-yeast/filter_167_idr_activations.txt
- s2/features_average-yeast/filter_168_idr_activations.txt
- s2/features_average-yeast/filter_169_idr_activations.txt
- s2/features_average-yeast/filter_16_idr_activations.txt
- s2/features_average-yeast/filter_170_idr_activations.txt
- s2/features_average-yeast/filter_171_idr_activations.txt
- s2/features_average-yeast/filter_172_idr_activations.txt
- s2/features_average-yeast/filter_173_idr_activations.txt
- s2/features_average-yeast/filter_174_idr_activations.txt
- s2/features_average-yeast/filter_175_idr_activations.txt
- s2/features_average-yeast/filter_176_idr_activations.txt
- s2/features_average-yeast/filter_177_idr_activations.txt
- s2/features_average-yeast/filter_178_idr_activations.txt
- s2/features_average-yeast/filter_179_idr_activations.txt
- s2/features_average-yeast/filter_17_idr_activations.txt
- s2/features_average-yeast/filter_180_idr_activations.txt
- s2/features_average-yeast/filter_181_idr_activations.txt
- s2/features_average-yeast/filter_182_idr_activations.txt
- s2/features_average-yeast/filter_183_idr_activations.txt
- s2/features_average-yeast/filter_184_idr_activations.txt
- s2/features_average-yeast/filter_185_idr_activations.txt
- s2/features_average-yeast/filter_186_idr_activations.txt
- s2/features_average-yeast/filter_187_idr_activations.txt
- s2/features_average-yeast/filter_188_idr_activations.txt
- s2/features_average-yeast/filter_189_idr_activations.txt
- s2/features_average-yeast/filter_18_idr_activations.txt
- s2/features_average-yeast/filter_190_idr_activations.txt
- s2/features_average-yeast/filter_191_idr_activations.txt
- s2/features_average-yeast/filter_192_idr_activations.txt
- s2/features_average-yeast/filter_193_idr_activations.txt
- s2/features_average-yeast/filter_194_idr_activations.txt
- s2/features_average-yeast/filter_195_idr_activations.txt
- s2/features_average-yeast/filter_196_idr_activations.txt
- s2/features_average-yeast/filter_197_idr_activations.txt
- s2/features_average-yeast/filter_198_idr_activations.txt
- s2/features_average-yeast/filter_199_idr_activations.txt
- s2/features_average-yeast/filter_19_idr_activations.txt
- s2/features_average-yeast/filter_1_idr_activations.txt
- s2/features_average-yeast/filter_200_idr_activations.txt
- s2/features_average-yeast/filter_201_idr_activations.txt
- s2/features_average-yeast/filter_202_idr_activations.txt
- s2/features_average-yeast/filter_203_idr_activations.txt
- s2/features_average-yeast/filter_204_idr_activations.txt
- s2/features_average-yeast/filter_205_idr_activations.txt
- s2/features_average-yeast/filter_206_idr_activations.txt
- s2/features_average-yeast/filter_207_idr_activations.txt
- s2/features_average-yeast/filter_208_idr_activations.txt
- s2/features_average-yeast/filter_209_idr_activations.txt
- s2/features_average-yeast/filter_20_idr_activations.txt
- s2/features_average-yeast/filter_210_idr_activations.txt
- s2/features_average-yeast/filter_211_idr_activations.txt
- s2/features_average-yeast/filter_212_idr_activations.txt
- s2/features_average-yeast/filter_213_idr_activations.txt
- s2/features_average-yeast/filter_214_idr_activations.txt
- s2/features_average-yeast/filter_215_idr_activations.txt
- s2/features_average-yeast/filter_216_idr_activations.txt
- s2/features_average-yeast/filter_217_idr_activations.txt
- s2/features_average-yeast/filter_218_idr_activations.txt
- s2/features_average-yeast/filter_219_idr_activations.txt
- s2/features_average-yeast/filter_21_idr_activations.txt
- s2/features_average-yeast/filter_220_idr_activations.txt
- s2/features_average-yeast/filter_221_idr_activations.txt
- s2/features_average-yeast/filter_222_idr_activations.txt
- s2/features_average-yeast/filter_223_idr_activations.txt
- s2/features_average-yeast/filter_224_idr_activations.txt
- s2/features_average-yeast/filter_225_idr_activations.txt
- s2/features_average-yeast/filter_226_idr_activations.txt
- s2/features_average-yeast/filter_227_idr_activations.txt
- s2/features_average-yeast/filter_228_idr_activations.txt
- s2/features_average-yeast/filter_229_idr_activations.txt
- s2/features_average-yeast/filter_22_idr_activations.txt
- s2/features_average-yeast/filter_230_idr_activations.txt
- s2/features_average-yeast/filter_231_idr_activations.txt
- s2/features_average-yeast/filter_232_idr_activations.txt
- s2/features_average-yeast/filter_233_idr_activations.txt
- s2/features_average-yeast/filter_234_idr_activations.txt
- s2/features_average-yeast/filter_235_idr_activations.txt
- s2/features_average-yeast/filter_236_idr_activations.txt
- s2/features_average-yeast/filter_237_idr_activations.txt
- s2/features_average-yeast/filter_238_idr_activations.txt
- s2/features_average-yeast/filter_239_idr_activations.txt
- s2/features_average-yeast/filter_23_idr_activations.txt
- s2/features_average-yeast/filter_240_idr_activations.txt
- s2/features_average-yeast/filter_241_idr_activations.txt
- s2/features_average-yeast/filter_242_idr_activations.txt
- s2/features_average-yeast/filter_243_idr_activations.txt
- s2/features_average-yeast/filter_244_idr_activations.txt
- s2/features_average-yeast/filter_245_idr_activations.txt
- s2/features_average-yeast/filter_246_idr_activations.txt
- s2/features_average-yeast/filter_247_idr_activations.txt
- s2/features_average-yeast/filter_248_idr_activations.txt
- s2/features_average-yeast/filter_249_idr_activations.txt
- s2/features_average-yeast/filter_24_idr_activations.txt
- s2/features_average-yeast/filter_250_idr_activations.txt
- s2/features_average-yeast/filter_251_idr_activations.txt
- s2/features_average-yeast/filter_252_idr_activations.txt
- s2/features_average-yeast/filter_253_idr_activations.txt
- s2/features_average-yeast/filter_254_idr_activations.txt
- s2/features_average-yeast/filter_255_idr_activations.txt
- s2/features_average-yeast/filter_25_idr_activations.txt
- s2/features_average-yeast/filter_26_idr_activations.txt
- s2/features_average-yeast/filter_27_idr_activations.txt
- s2/features_average-yeast/filter_28_idr_activations.txt
- s2/features_average-yeast/filter_29_idr_activations.txt
- s2/features_average-yeast/filter_2_idr_activations.txt
- s2/features_average-yeast/filter_30_idr_activations.txt
- s2/features_average-yeast/filter_31_idr_activations.txt
- s2/features_average-yeast/filter_32_idr_activations.txt
- s2/features_average-yeast/filter_33_idr_activations.txt
- s2/features_average-yeast/filter_34_idr_activations.txt
- s2/features_average-yeast/filter_35_idr_activations.txt
- s2/features_average-yeast/filter_36_idr_activations.txt
- s2/features_average-yeast/filter_37_idr_activations.txt
- s2/features_average-yeast/filter_38_idr_activations.txt
- s2/features_average-yeast/filter_39_idr_activations.txt
- s2/features_average-yeast/filter_3_idr_activations.txt
- s2/features_average-yeast/filter_40_idr_activations.txt
- s2/features_average-yeast/filter_41_idr_activations.txt
- s2/features_average-yeast/filter_42_idr_activations.txt
- s2/features_average-yeast/filter_43_idr_activations.txt
- s2/features_average-yeast/filter_44_idr_activations.txt
- s2/features_average-yeast/filter_45_idr_activations.txt
- s2/features_average-yeast/filter_46_idr_activations.txt
- s2/features_average-yeast/filter_47_idr_activations.txt
- s2/features_average-yeast/filter_48_idr_activations.txt
- s2/features_average-yeast/filter_49_idr_activations.txt
- s2/features_average-yeast/filter_4_idr_activations.txt
- s2/features_average-yeast/filter_50_idr_activations.txt
- s2/features_average-yeast/filter_51_idr_activations.txt
- s2/features_average-yeast/filter_52_idr_activations.txt
- s2/features_average-yeast/filter_53_idr_activations.txt
- s2/features_average-yeast/filter_54_idr_activations.txt
- s2/features_average-yeast/filter_55_idr_activations.txt
- s2/features_average-yeast/filter_56_idr_activations.txt
- s2/features_average-yeast/filter_57_idr_activations.txt
- s2/features_average-yeast/filter_58_idr_activations.txt
- s2/features_average-yeast/filter_59_idr_activations.txt
- s2/features_average-yeast/filter_5_idr_activations.txt
- s2/features_average-yeast/filter_60_idr_activations.txt
- s2/features_average-yeast/filter_61_idr_activations.txt
- s2/features_average-yeast/filter_62_idr_activations.txt
- s2/features_average-yeast/filter_63_idr_activations.txt
- s2/features_average-yeast/filter_64_idr_activations.txt
- s2/features_average-yeast/filter_65_idr_activations.txt
- s2/features_average-yeast/filter_66_idr_activations.txt
- s2/features_average-yeast/filter_67_idr_activations.txt
- s2/features_average-yeast/filter_68_idr_activations.txt
- s2/features_average-yeast/filter_69_idr_activations.txt
- s2/features_average-yeast/filter_6_idr_activations.txt
- s2/features_average-yeast/filter_70_idr_activations.txt
- s2/features_average-yeast/filter_71_idr_activations.txt
- s2/features_average-yeast/filter_72_idr_activations.txt
- s2/features_average-yeast/filter_73_idr_activations.txt
- s2/features_average-yeast/filter_74_idr_activations.txt
- s2/features_average-yeast/filter_75_idr_activations.txt
- s2/features_average-yeast/filter_76_idr_activations.txt
- s2/features_average-yeast/filter_77_idr_activations.txt
- s2/features_average-yeast/filter_78_idr_activations.txt
- s2/features_average-yeast/filter_79_idr_activations.txt
- s2/features_average-yeast/filter_7_idr_activations.txt
- s2/features_average-yeast/filter_80_idr_activations.txt
- s2/features_average-yeast/filter_81_idr_activations.txt
- s2/features_average-yeast/filter_82_idr_activations.txt
- s2/features_average-yeast/filter_83_idr_activations.txt
- s2/features_average-yeast/filter_84_idr_activations.txt
- s2/features_average-yeast/filter_85_idr_activations.txt
- s2/features_average-yeast/filter_86_idr_activations.txt
- s2/features_average-yeast/filter_87_idr_activations.txt
- s2/features_average-yeast/filter_88_idr_activations.txt
- s2/features_average-yeast/filter_89_idr_activations.txt
- s2/features_average-yeast/filter_8_idr_activations.txt
- s2/features_average-yeast/filter_90_idr_activations.txt
- s2/features_average-yeast/filter_91_idr_activations.txt
- s2/features_average-yeast/filter_92_idr_activations.txt
- s2/features_average-yeast/filter_93_idr_activations.txt
- s2/features_average-yeast/filter_94_idr_activations.txt
- s2/features_average-yeast/filter_95_idr_activations.txt
- s2/features_average-yeast/filter_96_idr_activations.txt
- s2/features_average-yeast/filter_97_idr_activations.txt
- s2/features_average-yeast/filter_98_idr_activations.txt
- s2/features_average-yeast/filter_99_idr_activations.txt
- s2/features_average-yeast/filter_9_idr_activations.txt
- s2/features_max-yeast
- s2/features_max-yeast/filter_0_idr_activations.txt
- s2/features_max-yeast/filter_100_idr_activations.txt
- s2/features_max-yeast/filter_101_idr_activations.txt
- s2/features_max-yeast/filter_102_idr_activations.txt
- s2/features_max-yeast/filter_103_idr_activations.txt
- s2/features_max-yeast/filter_104_idr_activations.txt
- s2/features_max-yeast/filter_105_idr_activations.txt
- s2/features_max-yeast/filter_106_idr_activations.txt
- s2/features_max-yeast/filter_107_idr_activations.txt
- s2/features_max-yeast/filter_108_idr_activations.txt
- s2/features_max-yeast/filter_109_idr_activations.txt
- s2/features_max-yeast/filter_10_idr_activations.txt
- s2/features_max-yeast/filter_110_idr_activations.txt
- s2/features_max-yeast/filter_111_idr_activations.txt
- s2/features_max-yeast/filter_112_idr_activations.txt
- s2/features_max-yeast/filter_113_idr_activations.txt
- s2/features_max-yeast/filter_114_idr_activations.txt
- s2/features_max-yeast/filter_115_idr_activations.txt
- s2/features_max-yeast/filter_116_idr_activations.txt
- s2/features_max-yeast/filter_117_idr_activations.txt
- s2/features_max-yeast/filter_118_idr_activations.txt
- s2/features_max-yeast/filter_119_idr_activations.txt
- s2/features_max-yeast/filter_11_idr_activations.txt
- s2/features_max-yeast/filter_120_idr_activations.txt
- s2/features_max-yeast/filter_121_idr_activations.txt
- s2/features_max-yeast/filter_122_idr_activations.txt
- s2/features_max-yeast/filter_123_idr_activations.txt
- s2/features_max-yeast/filter_124_idr_activations.txt
- s2/features_max-yeast/filter_125_idr_activations.txt
- s2/features_max-yeast/filter_126_idr_activations.txt
- s2/features_max-yeast/filter_127_idr_activations.txt
- s2/features_max-yeast/filter_128_idr_activations.txt
- s2/features_max-yeast/filter_129_idr_activations.txt
- s2/features_max-yeast/filter_12_idr_activations.txt
- s2/features_max-yeast/filter_130_idr_activations.txt
- s2/features_max-yeast/filter_131_idr_activations.txt
- s2/features_max-yeast/filter_132_idr_activations.txt
- s2/features_max-yeast/filter_133_idr_activations.txt
- s2/features_max-yeast/filter_134_idr_activations.txt
- s2/features_max-yeast/filter_135_idr_activations.txt
- s2/features_max-yeast/filter_136_idr_activations.txt
[truncated: 732 more entries]
