# Supplementary material for: Discovering molecular features of intrinsically disordered regions by using evolution for contrastive learning
Source: PLoS Comput Biol. 2022 Jun 29;18(6):e1010238. doi: 10.1371/journal.pcbi.1010238 (PMC9275697; doi:10.1371/journal.pcbi.1010238)
Supplement: S2 File — (TAR.GZ) [file pcbi.1010238.s006.tar.gz › s2/features_average-yeast/filter_161_idr_activations.txt]

YBR041W	YBR041W_idr_1	1.12824	0.765900802927	SPIQVVVFALSRIFLLLFRLIKLIITPIQKSLGYLFGNSPIQVVVFALSRIFLLLFRLIKLIITPIQKSLGYLFGNSPIQVVVFALSRIFLLLFRLIKLIITPIQKSLGYLFGNSPIQVVVFALSRIFLLLFRLIKLIITPIQKSLGYLFGNSPIQVVVFALSRIFLLLFRLIKLIITPIQKSLGYLFGNSPIQVVVFALSRIFLLLFRLIKLIITPIQKSLGYLFGNSPIQVVVFALSRIFLLLFRLIKLIITPI
YBR042C	YBR042C_idr_1	1.17341	0.79656205767	LHQKIAHKVRKVVVPGISLLIFFQGCLILLFLQLTYKTLLHQKIAHKVRKVVVPGISLLIFFQGCLILLFLQLTYKTLLHQKIAHKVRKVVVPGISLLIFFQGCLILLFLQLTYKTLLHQKIAHKVRKVVVPGISLLIFFQGCLILLFLQLTYKTLLHQKIAHKVRKVVVPGISLLIFFQGCLILLFLQLTYKTLLHQKIAHKVRKVVVPGISLLIFFQGCLILLFLQLTYKTLLHQKIAHKVRKVVVPGISLLIF
YDL052C	YDL052C_idr_1	1.04613	0.710161615627	SVIGRFLYYLRSVLVVLALAGCGFYGVIASISVIGRFLYYLRSVLVVLALAGCGFYGVIASISVIGRFLYYLRSVLVVLALAGCGFYGVIASISVIGRFLYYLRSVLVVLALAGCGFYGVIASISVIGRFLYYLRSVLVVLALAGCGFYGVIASISVIGRFLYYLRSVLVVLALAGCGFYGVIASISVIGRFLYYLRSVLVVLALAGCGFYGVIASISVIGRFLYYLRSVLVVLALAGCGFYGVIASISVIGRFLY
YDR331W	YDR331W_idr_1	1.23188	0.836259127199	RIAMHLPLLLLYIFLLPLSGANNTDAAHEVIRIAMHLPLLLLYIFLLPLSGANNTDAAHEVIRIAMHLPLLLLYIFLLPLSGANNTDAAHEVIRIAMHLPLLLLYIFLLPLSGANNTDAAHEVIRIAMHLPLLLLYIFLLPLSGANNTDAAHEVIRIAMHLPLLLLYIFLLPLSGANNTDAAHEVIRIAMHLPLLLLYIFLLPLSGANNTDAAHEVIRIAMHLPLLLLYIFLLPLSGANNTDAAHEVIRIAMHLPL
YEL036C	YEL036C_idr_1	1.02422	0.695291045458	KYNNRKLSFNPTTVSIAGTLLTVFFLTRLVLSFFSISLFQLVTFKYNNRKLSFNPTTVSIAGTLLTVFFLTRLVLSFFSISLFQLVTFKYNNRKLSFNPTTVSIAGTLLTVFFLTRLVLSFFSISLFQLVTFKYNNRKLSFNPTTVSIAGTLLTVFFLTRLVLSFFSISLFQLVTFKYNNRKLSFNPTTVSIAGTLLTVFFLTRLVLSFFSISLFQLVTFKYNNRKLSFNPTTVSIAGTLLTVFFLTRLVLSFFSI
YFR018C	YFR018C_idr_1	1.13879	0.773065799348	GMKYVLPLRLIGLAYLLVLFQVHRVTGWEGMKYVLPLRLIGLAYLLVLFQVHRVTGWEGMKYVLPLRLIGLAYLLVLFQVHRVTGWEGMKYVLPLRLIGLAYLLVLFQVHRVTGWEGMKYVLPLRLIGLAYLLVLFQVHRVTGWEGMKYVLPLRLIGLAYLLVLFQVHRVTGWEGMKYVLPLRLIGLAYLLVLFQVHRVTGWEGMKYVLPLRLIGLAYLLVLFQVHRVTGWEGMKYVLPLRLIGLAYLLVLFQVHR
YGL027C	YGL027C_idr_1	1.09725	0.744865870869	LISKSKMFKTFWILTSIVLLASATVDISKLQELISKSKMFKTFWILTSIVLLASATVDISKLQELISKSKMFKTFWILTSIVLLASATVDISKLQELISKSKMFKTFWILTSIVLLASATVDISKLQELISKSKMFKTFWILTSIVLLASATVDISKLQELISKSKMFKTFWILTSIVLLASATVDISKLQELISKSKMFKTFWILTSIVLLASATVDISKLQELISKSKMFKTFWILTSIVLLASATVDISKLQE
YHR028C	YHR028C_idr_2	1.24297	0.843783591358	KLIRVGIILVLLIWGTVLLLKSIPHHSNTPDYQEPNSKLIRVGIILVLLIWGTVLLLKSIPHHSNTPDYQEPNSKLIRVGIILVLLIWGTVLLLKSIPHHSNTPDYQEPNSKLIRVGIILVLLIWGTVLLLKSIPHHSNTPDYQEPNSKLIRVGIILVLLIWGTVLLLKSIPHHSNTPDYQEPNSKLIRVGIILVLLIWGTVLLLKSIPHHSNTPDYQEPNSKLIRVGIILVLLIWGTVLLLKSIPHHSNTPDYQE
YJR051W	YJR051W_idr_1	1.14999	0.780663743179	IRSVRRVFIYVSIFVLIIVLKRTLSGTDQIRSVRRVFIYVSIFVLIIVLKRTLSGTDQIRSVRRVFIYVSIFVLIIVLKRTLSGTDQIRSVRRVFIYVSIFVLIIVLKRTLSGTDQIRSVRRVFIYVSIFVLIIVLKRTLSGTDQIRSVRRVFIYVSIFVLIIVLKRTLSGTDQIRSVRRVFIYVSIFVLIIVLKRTLSGTDQIRSVRRVFIYVSIFVLIIVLKRTLSGTDQIRSVRRVFIYVSIFVLIIVLKRTL
YJR061W	YJR061W_idr_1	1.39969	0.950175521736	MLSLRRFSMYVLRSLRLHFKKIIITLLTIQLLFITIFMLSLRRFSMYVLRSLRLHFKKIIITLLTIQLLFITIFMLSLRRFSMYVLRSLRLHFKKIIITLLTIQLLFITIFMLSLRRFSMYVLRSLRLHFKKIIITLLTIQLLFITIFMLSLRRFSMYVLRSLRLHFKKIIITLLTIQLLFITIFMLSLRRFSMYVLRSLRLHFKKIIITLLTIQLLFITIFMLSLRRFSMYVLRSLRLHFKKIIITLLTIQLLFI
YKL154W	YKL154W_idr_1	1.07563	0.730189843798	LSNTLIIACLLVIGTTIALIAVQKASSKTGIKQKLSNTLIIACLLVIGTTIALIAVQKASSKTGIKQKLSNTLIIACLLVIGTTIALIAVQKASSKTGIKQKLSNTLIIACLLVIGTTIALIAVQKASSKTGIKQKLSNTLIIACLLVIGTTIALIAVQKASSKTGIKQKLSNTLIIACLLVIGTTIALIAVQKASSKTGIKQKLSNTLIIACLLVIGTTIALIAVQKASSKTGIKQKLSNTLIIACLLVIGTTIA
YKR044W	YKR044W_idr_1	1.14474	0.777100869221	SRDVRAEKLAISLLILSLFLIFQLVAEIYLNNGDQYHTETSPFTSRDVRAEKLAISLLILSLFLIFQLVAEIYLNNGDQYHTETSPFTSRDVRAEKLAISLLILSLFLIFQLVAEIYLNNGDQYHTETSPFTSRDVRAEKLAISLLILSLFLIFQLVAEIYLNNGDQYHTETSPFTSRDVRAEKLAISLLILSLFLIFQLVAEIYLNNGDQYHTETSPFTSRDVRAEKLAISLLILSLFLIFQLVAEIYLNNGDQY
YKR061W	YKR061W_idr_1	1.09299	0.741972972914	QICKVFLTQVKKLLFVSLLFCLIAQTCWLALVPYQRQLSLDSYFFQICKVFLTQVKKLLFVSLLFCLIAQTCWLALVPYQRQLSLDSYFFQICKVFLTQVKKLLFVSLLFCLIAQTCWLALVPYQRQLSLDSYFFQICKVFLTQVKKLLFVSLLFCLIAQTCWLALVPYQRQLSLDSYFFQICKVFLTQVKKLLFVSLLFCLIAQTCWLALVPYQRQLSLDSYFFQICKVFLTQVKKLLFVSLLFCLIAQTCWLAL
YLL031C	YLL031C_idr_2	1.12763	0.765484849713	IILLVFIAILQFISIAFFTRGFLLSRHVLDNISSQNETSKLIILLVFIAILQFISIAFFTRGFLLSRHVLDNISSQNETSKLIILLVFIAILQFISIAFFTRGFLLSRHVLDNISSQNETSKLIILLVFIAILQFISIAFFTRGFLLSRHVLDNISSQNETSKLIILLVFIAILQFISIAFFTRGFLLSRHVLDNISSQNETSKLIILLVFIAILQFISIAFFTRGFLLSRHVLDNISSQNETSKLIILLVFIAIL
YLR001C	YLR001C_idr_1	1.1091	0.752904773662	NMAIQTIKYIFWLLPILGLTQALLQNPGDDNMAIQTIKYIFWLLPILGLTQALLQNPGDDNMAIQTIKYIFWLLPILGLTQALLQNPGDDNMAIQTIKYIFWLLPILGLTQALLQNPGDDNMAIQTIKYIFWLLPILGLTQALLQNPGDDNMAIQTIKYIFWLLPILGLTQALLQNPGDDNMAIQTIKYIFWLLPILGLTQALLQNPGDDNMAIQTIKYIFWLLPILGLTQALLQNPGDDNMAIQTIKYIFWLLPI
YLR088W	YLR088W_idr_1	1.22603	0.832284993662	ALLEKLHRRIVDMGLVPRIIALLPVISMLCALLEKLHRRIVDMGLVPRIIALLPVISMLCALLEKLHRRIVDMGLVPRIIALLPVISMLCALLEKLHRRIVDMGLVPRIIALLPVISMLCALLEKLHRRIVDMGLVPRIIALLPVISMLCALLEKLHRRIVDMGLVPRIIALLPVISMLCALLEKLHRRIVDMGLVPRIIALLPVISMLCALLEKLHRRIVDMGLVPRIIALLPVISMLCALLEKLHRRIVDMGLV
YLR454W	YLR454W_idr_1	1.47309	1.0	MFPINVLLYKWLIFAVTFLWSCKILLRKLMFPINVLLYKWLIFAVTFLWSCKILLRKLMFPINVLLYKWLIFAVTFLWSCKILLRKLMFPINVLLYKWLIFAVTFLWSCKILLRKLMFPINVLLYKWLIFAVTFLWSCKILLRKLMFPINVLLYKWLIFAVTFLWSCKILLRKLMFPINVLLYKWLIFAVTFLWSCKILLRKLMFPINVLLYKWLIFAVTFLWSCKILLRKLMFPINVLLYKWLIFAVTFLWSCKI
YML104C	YML104C_idr_1	1.15818	0.786226834178	PKFPQFRLILVLFYLISMIQWSVITFSLGFFLNPKFPQFRLILVLFYLISMIQWSVITFSLGFFLNPKFPQFRLILVLFYLISMIQWSVITFSLGFFLNPKFPQFRLILVLFYLISMIQWSVITFSLGFFLNPKFPQFRLILVLFYLISMIQWSVITFSLGFFLNPKFPQFRLILVLFYLISMIQWSVITFSLGFFLNPKFPQFRLILVLFYLISMIQWSVITFSLGFFLNPKFPQFRLILVLFYLISMIQWSVIT
YPL050C	YPL050C_idr_1	1.11237	0.755129880582	SLSLVSYRLRKNPWVNIFLPVLAIFLIYIIFFQRDQSLSLVSYRLRKNPWVNIFLPVLAIFLIYIIFFQRDQSLSLVSYRLRKNPWVNIFLPVLAIFLIYIIFFQRDQSLSLVSYRLRKNPWVNIFLPVLAIFLIYIIFFQRDQSLSLVSYRLRKNPWVNIFLPVLAIFLIYIIFFQRDQSLSLVSYRLRKNPWVNIFLPVLAIFLIYIIFFQRDQSLSLVSYRLRKNPWVNIFLPVLAIFLIYIIFFQRDQSLSL
YPR117W	YPR117W_idr_1	1.08765	0.738344792683	SMLPWSQIRDVSKLLLGFMLFIISIQKIASMLPWSQIRDVSKLLLGFMLFIISIQKIASMLPWSQIRDVSKLLLGFMLFIISIQKIASMLPWSQIRDVSKLLLGFMLFIISIQKIASMLPWSQIRDVSKLLLGFMLFIISIQKIASMLPWSQIRDVSKLLLGFMLFIISIQKIASMLPWSQIRDVSKLLLGFMLFIISIQKIASMLPWSQIRDVSKLLLGFMLFIISIQKIASMLPWSQIRDVSKLLLGFMLFIIS
