# Supplementary material for: Discovering molecular features of intrinsically disordered regions by using evolution for contrastive learning
Source: PLoS Comput Biol. 2022 Jun 29;18(6):e1010238. doi: 10.1371/journal.pcbi.1010238 (PMC9275697; doi:10.1371/journal.pcbi.1010238)
Supplement: S2 File — (TAR.GZ) [file pcbi.1010238.s006.tar.gz › s2/features_average-yeast/filter_172_idr_activations.txt]

YBR042C	YBR042C_idr_1	1.11423	0.76261769843	LHQKIAHKVRKVVVPGISLLIFFQGCLILLFLQLTYKTLLHQKIAHKVRKVVVPGISLLIFFQGCLILLFLQLTYKTLLHQKIAHKVRKVVVPGISLLIFFQGCLILLFLQLTYKTLLHQKIAHKVRKVVVPGISLLIFFQGCLILLFLQLTYKTLLHQKIAHKVRKVVVPGISLLIFFQGCLILLFLQLTYKTLLHQKIAHKVRKVVVPGISLLIFFQGCLILLFLQLTYKTLLHQKIAHKVRKVVVPGISLLIF
YBR139W	YBR139W_idr_1	1.06843	0.73127050541	KYLNLVFVLQLLISIKYASFGRAFSLFEDDKYLNLVFVLQLLISIKYASFGRAFSLFEDDKYLNLVFVLQLLISIKYASFGRAFSLFEDDKYLNLVFVLQLLISIKYASFGRAFSLFEDDKYLNLVFVLQLLISIKYASFGRAFSLFEDDKYLNLVFVLQLLISIKYASFGRAFSLFEDDKYLNLVFVLQLLISIKYASFGRAFSLFEDDKYLNLVFVLQLLISIKYASFGRAFSLFEDDKYLNLVFVLQLLISIK
YCL048W	YCL048W_idr_1	1.29952	0.889442394827	NRITRKSCLFAIIFASLFVTHALGAAIDPPRRPNRITRKSCLFAIIFASLFVTHALGAAIDPPRRPNRITRKSCLFAIIFASLFVTHALGAAIDPPRRPNRITRKSCLFAIIFASLFVTHALGAAIDPPRRPNRITRKSCLFAIIFASLFVTHALGAAIDPPRRPNRITRKSCLFAIIFASLFVTHALGAAIDPPRRPNRITRKSCLFAIIFASLFVTHALGAAIDPPRRPNRITRKSCLFAIIFASLFVTHALGA
YDR119W	YDR119W_idr_4	1.21888	0.834249099865	LSTLFFTITVVAIFIFNRIHCRSQNCLSLSLSTLFFTITVVAIFIFNRIHCRSQNCLSLSLSTLFFTITVVAIFIFNRIHCRSQNCLSLSLSTLFFTITVVAIFIFNRIHCRSQNCLSLSLSTLFFTITVVAIFIFNRIHCRSQNCLSLSLSTLFFTITVVAIFIFNRIHCRSQNCLSLSLSTLFFTITVVAIFIFNRIHCRSQNCLSLSLSTLFFTITVVAIFIFNRIHCRSQNCLSLSLSTLFFTITVVAIFIF
YDR144C	YDR144C_idr_1	1.21272	0.83003181161	KLSVLTFVVDALLVCSSIVDAGVTDFPSLPKLSVLTFVVDALLVCSSIVDAGVTDFPSLPKLSVLTFVVDALLVCSSIVDAGVTDFPSLPKLSVLTFVVDALLVCSSIVDAGVTDFPSLPKLSVLTFVVDALLVCSSIVDAGVTDFPSLPKLSVLTFVVDALLVCSSIVDAGVTDFPSLPKLSVLTFVVDALLVCSSIVDAGVTDFPSLPKLSVLTFVVDALLVCSSIVDAGVTDFPSLPKLSVLTFVVDALLVCS
YEL036C	YEL036C_idr_1	1.32213	0.904916092788	KYNNRKLSFNPTTVSIAGTLLTVFFLTRLVLSFFSISLFQLVTFKYNNRKLSFNPTTVSIAGTLLTVFFLTRLVLSFFSISLFQLVTFKYNNRKLSFNPTTVSIAGTLLTVFFLTRLVLSFFSISLFQLVTFKYNNRKLSFNPTTVSIAGTLLTVFFLTRLVLSFFSISLFQLVTFKYNNRKLSFNPTTVSIAGTLLTVFFLTRLVLSFFSISLFQLVTFKYNNRKLSFNPTTVSIAGTLLTVFFLTRLVLSFFSI
YFL048C	YFL048C_idr_1	1.46105	1.0	MMLITMKSTVLLSVFTVLATWAGLLEAHPLGDTSDAMMLITMKSTVLLSVFTVLATWAGLLEAHPLGDTSDAMMLITMKSTVLLSVFTVLATWAGLLEAHPLGDTSDAMMLITMKSTVLLSVFTVLATWAGLLEAHPLGDTSDAMMLITMKSTVLLSVFTVLATWAGLLEAHPLGDTSDAMMLITMKSTVLLSVFTVLATWAGLLEAHPLGDTSDAMMLITMKSTVLLSVFTVLATWAGLLEAHPLGDTSDAMMLI
YFR018C	YFR018C_idr_1	1.07233	0.733942781855	GMKYVLPLRLIGLAYLLVLFQVHRVTGWEGMKYVLPLRLIGLAYLLVLFQVHRVTGWEGMKYVLPLRLIGLAYLLVLFQVHRVTGWEGMKYVLPLRLIGLAYLLVLFQVHRVTGWEGMKYVLPLRLIGLAYLLVLFQVHRVTGWEGMKYVLPLRLIGLAYLLVLFQVHRVTGWEGMKYVLPLRLIGLAYLLVLFQVHRVTGWEGMKYVLPLRLIGLAYLLVLFQVHRVTGWEGMKYVLPLRLIGLAYLLVLFQVHR
YGL022W	YGL022W_idr_1	1.12942	0.773017889615	GSDRSCVLSVFQTILKLVIFVAIFGAAISGSDRSCVLSVFQTILKLVIFVAIFGAAISGSDRSCVLSVFQTILKLVIFVAIFGAAISGSDRSCVLSVFQTILKLVIFVAIFGAAISGSDRSCVLSVFQTILKLVIFVAIFGAAISGSDRSCVLSVFQTILKLVIFVAIFGAAISGSDRSCVLSVFQTILKLVIFVAIFGAAISGSDRSCVLSVFQTILKLVIFVAIFGAAISGSDRSCVLSVFQTILKLVIFVAIF
YHL028W	YHL028W_idr_1	1.05162	0.719765650363	QTSMVSAKVSIWLVCSVICSSLVRATQSVCSSQNQTSMVSAKVSIWLVCSVICSSLVRATQSVCSSQNQTSMVSAKVSIWLVCSVICSSLVRATQSVCSSQNQTSMVSAKVSIWLVCSVICSSLVRATQSVCSSQNQTSMVSAKVSIWLVCSVICSSLVRATQSVCSSQNQTSMVSAKVSIWLVCSVICSSLVRATQSVCSSQNQTSMVSAKVSIWLVCSVICSSLVRATQSVCSSQNQTSMVSAKVSIWLVCSVI
YHR057C	YHR057C_idr_1	1.23884	0.847909758778	KFSGLWCWLLLFLSVNVIASDVGELIDQDDKFSGLWCWLLLFLSVNVIASDVGELIDQDDKFSGLWCWLLLFLSVNVIASDVGELIDQDDKFSGLWCWLLLFLSVNVIASDVGELIDQDDKFSGLWCWLLLFLSVNVIASDVGELIDQDDKFSGLWCWLLLFLSVNVIASDVGELIDQDDKFSGLWCWLLLFLSVNVIASDVGELIDQDDKFSGLWCWLLLFLSVNVIASDVGELIDQDDKFSGLWCWLLLFLSVN
YJL139C	YJL139C_idr_1	1.08463	0.74236267194	AKGGSLYIVGIFLPIWTFMIYIFGKELFLIRKYQKIDSTYTAKGGSLYIVGIFLPIWTFMIYIFGKELFLIRKYQKIDSTYTAKGGSLYIVGIFLPIWTFMIYIFGKELFLIRKYQKIDSTYTAKGGSLYIVGIFLPIWTFMIYIFGKELFLIRKYQKIDSTYTAKGGSLYIVGIFLPIWTFMIYIFGKELFLIRKYQKIDSTYTAKGGSLYIVGIFLPIWTFMIYIFGKELFLIRKYQKIDSTYTAKGGSLYIVG
YKR061W	YKR061W_idr_1	1.1556	0.790938672186	QICKVFLTQVKKLLFVSLLFCLIAQTCWLALVPYQRQLSLDSYFFQICKVFLTQVKKLLFVSLLFCLIAQTCWLALVPYQRQLSLDSYFFQICKVFLTQVKKLLFVSLLFCLIAQTCWLALVPYQRQLSLDSYFFQICKVFLTQVKKLLFVSLLFCLIAQTCWLALVPYQRQLSLDSYFFQICKVFLTQVKKLLFVSLLFCLIAQTCWLALVPYQRQLSLDSYFFQICKVFLTQVKKLLFVSLLFCLIAQTCWLAL
YLR087C	YLR087C_idr_1	1.24064	0.849142357711	EAISQLRGVPLTHQKDFSWVFLVDWILTVVVCEAISQLRGVPLTHQKDFSWVFLVDWILTVVVCEAISQLRGVPLTHQKDFSWVFLVDWILTVVVCEAISQLRGVPLTHQKDFSWVFLVDWILTVVVCEAISQLRGVPLTHQKDFSWVFLVDWILTVVVCEAISQLRGVPLTHQKDFSWVFLVDWILTVVVCEAISQLRGVPLTHQKDFSWVFLVDWILTVVVCEAISQLRGVPLTHQKDFSWVFLVDWILTVVVC
YLR088W	YLR088W_idr_1	1.11391	0.762403847778	ALLEKLHRRIVDMGLVPRIIALLPVISMLCALLEKLHRRIVDMGLVPRIIALLPVISMLCALLEKLHRRIVDMGLVPRIIALLPVISMLCALLEKLHRRIVDMGLVPRIIALLPVISMLCALLEKLHRRIVDMGLVPRIIALLPVISMLCALLEKLHRRIVDMGLVPRIIALLPVISMLCALLEKLHRRIVDMGLVPRIIALLPVISMLCALLEKLHRRIVDMGLVPRIIALLPVISMLCALLEKLHRRIVDMGLV
YLR454W	YLR454W_idr_1	1.06654	0.729976305087	MFPINVLLYKWLIFAVTFLWSCKILLRKLMFPINVLLYKWLIFAVTFLWSCKILLRKLMFPINVLLYKWLIFAVTFLWSCKILLRKLMFPINVLLYKWLIFAVTFLWSCKILLRKLMFPINVLLYKWLIFAVTFLWSCKILLRKLMFPINVLLYKWLIFAVTFLWSCKILLRKLMFPINVLLYKWLIFAVTFLWSCKILLRKLMFPINVLLYKWLIFAVTFLWSCKILLRKLMFPINVLLYKWLIFAVTFLWSCKI
YML031W	YML031W_idr_3	1.33686	0.914993672191	IIQTVVISLLALPHSPLWELALAFIPNILALNIIQTVVISLLALPHSPLWELALAFIPNILALNIIQTVVISLLALPHSPLWELALAFIPNILALNIIQTVVISLLALPHSPLWELALAFIPNILALNIIQTVVISLLALPHSPLWELALAFIPNILALNIIQTVVISLLALPHSPLWELALAFIPNILALNIIQTVVISLLALPHSPLWELALAFIPNILALNIIQTVVISLLALPHSPLWELALAFIPNILALN
YML104C	YML104C_idr_1	1.1934	0.816804239024	PKFPQFRLILVLFYLISMIQWSVITFSLGFFLNPKFPQFRLILVLFYLISMIQWSVITFSLGFFLNPKFPQFRLILVLFYLISMIQWSVITFSLGFFLNPKFPQFRLILVLFYLISMIQWSVITFSLGFFLNPKFPQFRLILVLFYLISMIQWSVITFSLGFFLNPKFPQFRLILVLFYLISMIQWSVITFSLGFFLNPKFPQFRLILVLFYLISMIQWSVITFSLGFFLNPKFPQFRLILVLFYLISMIQWSVIT
YNL029C	YNL029C_idr_1	1.06939	0.731931068126	LLIRRTINAFLGCIHCNLTATCILIAFVITMYVVLVSEPASLLIRRTINAFLGCIHCNLTATCILIAFVITMYVVLVSEPASLLIRRTINAFLGCIHCNLTATCILIAFVITMYVVLVSEPASLLIRRTINAFLGCIHCNLTATCILIAFVITMYVVLVSEPASLLIRRTINAFLGCIHCNLTATCILIAFVITMYVVLVSEPASLLIRRTINAFLGCIHCNLTATCILIAFVITMYVVLVSEPASLLIRRTINAF
YOL081W	YOL081W_idr_3	1.08335	0.741484423783	GNQAVSDVALLDTMRALLSFFTMTSAVFLVDRNLPSVLFAKRLGNQAVSDVALLDTMRALLSFFTMTSAVFLVDRNLPSVLFAKRLGNQAVSDVALLDTMRALLSFFTMTSAVFLVDRNLPSVLFAKRLGNQAVSDVALLDTMRALLSFFTMTSAVFLVDRNLPSVLFAKRLGNQAVSDVALLDTMRALLSFFTMTSAVFLVDRNLPSVLFAKRLGNQAVSDVALLDTMRALLSFFTMTSAVFLVDRNLPSVLFAK
YPR117W	YPR117W_idr_1	1.18674	0.812249244608	SMLPWSQIRDVSKLLLGFMLFIISIQKIASMLPWSQIRDVSKLLLGFMLFIISIQKIASMLPWSQIRDVSKLLLGFMLFIISIQKIASMLPWSQIRDVSKLLLGFMLFIISIQKIASMLPWSQIRDVSKLLLGFMLFIISIQKIASMLPWSQIRDVSKLLLGFMLFIISIQKIASMLPWSQIRDVSKLLLGFMLFIISIQKIASMLPWSQIRDVSKLLLGFMLFIISIQKIASMLPWSQIRDVSKLLLGFMLFIIS
