# Supplementary material for: Discovering molecular features of intrinsically disordered regions by using evolution for contrastive learning
Source: PLoS Comput Biol. 2022 Jun 29;18(6):e1010238. doi: 10.1371/journal.pcbi.1010238 (PMC9275697; doi:10.1371/journal.pcbi.1010238)
Supplement: S2 File — (TAR.GZ) [file pcbi.1010238.s006.tar.gz › s2/features_average-yeast/filter_199_idr_activations.txt]

YBR041W	YBR041W_idr_1	1.58268	1.0	SPIQVVVFALSRIFLLLFRLIKLIITPIQKSLGYLFGNSPIQVVVFALSRIFLLLFRLIKLIITPIQKSLGYLFGNSPIQVVVFALSRIFLLLFRLIKLIITPIQKSLGYLFGNSPIQVVVFALSRIFLLLFRLIKLIITPIQKSLGYLFGNSPIQVVVFALSRIFLLLFRLIKLIITPIQKSLGYLFGNSPIQVVVFALSRIFLLLFRLIKLIITPIQKSLGYLFGNSPIQVVVFALSRIFLLLFRLIKLIITPI
YDR331W	YDR331W_idr_1	1.07065	0.676478295357	RIAMHLPLLLLYIFLLPLSGANNTDAAHEVIRIAMHLPLLLLYIFLLPLSGANNTDAAHEVIRIAMHLPLLLLYIFLLPLSGANNTDAAHEVIRIAMHLPLLLLYIFLLPLSGANNTDAAHEVIRIAMHLPLLLLYIFLLPLSGANNTDAAHEVIRIAMHLPLLLLYIFLLPLSGANNTDAAHEVIRIAMHLPLLLLYIFLLPLSGANNTDAAHEVIRIAMHLPLLLLYIFLLPLSGANNTDAAHEVIRIAMHLPL
YDR452W	YDR452W_idr_1	1.05285	0.665234963064	VVVGKSEVRNVSMSRPKKKSLIAILSTCVLFFLVFIVVVGKSEVRNVSMSRPKKKSLIAILSTCVLFFLVFIVVVGKSEVRNVSMSRPKKKSLIAILSTCVLFFLVFIVVVGKSEVRNVSMSRPKKKSLIAILSTCVLFFLVFIVVVGKSEVRNVSMSRPKKKSLIAILSTCVLFFLVFIVVVGKSEVRNVSMSRPKKKSLIAILSTCVLFFLVFIVVVGKSEVRNVSMSRPKKKSLIAILSTCVLFFLVFIVVVG
YDR513W	YDR513W_idr_1	1.17654	0.743381666135	ETNFSFDSNLIVIIIITLFATRIIAKRFLSTPKETNFSFDSNLIVIIIITLFATRIIAKRFLSTPKETNFSFDSNLIVIIIITLFATRIIAKRFLSTPKETNFSFDSNLIVIIIITLFATRIIAKRFLSTPKETNFSFDSNLIVIIIITLFATRIIAKRFLSTPKETNFSFDSNLIVIIIITLFATRIIAKRFLSTPKETNFSFDSNLIVIIIITLFATRIIAKRFLSTPKETNFSFDSNLIVIIIITLFATRIIA
YFR018C	YFR018C_idr_1	1.1662	0.736853736428	GMKYVLPLRLIGLAYLLVLFQVHRVTGWEGMKYVLPLRLIGLAYLLVLFQVHRVTGWEGMKYVLPLRLIGLAYLLVLFQVHRVTGWEGMKYVLPLRLIGLAYLLVLFQVHRVTGWEGMKYVLPLRLIGLAYLLVLFQVHRVTGWEGMKYVLPLRLIGLAYLLVLFQVHRVTGWEGMKYVLPLRLIGLAYLLVLFQVHRVTGWEGMKYVLPLRLIGLAYLLVLFQVHRVTGWEGMKYVLPLRLIGLAYLLVLFQVHR
YGL022W	YGL022W_idr_1	1.12766	0.712497451322	GSDRSCVLSVFQTILKLVIFVAIFGAAISGSDRSCVLSVFQTILKLVIFVAIFGAAISGSDRSCVLSVFQTILKLVIFVAIFGAAISGSDRSCVLSVFQTILKLVIFVAIFGAAISGSDRSCVLSVFQTILKLVIFVAIFGAAISGSDRSCVLSVFQTILKLVIFVAIFGAAISGSDRSCVLSVFQTILKLVIFVAIFGAAISGSDRSCVLSVFQTILKLVIFVAIFGAAISGSDRSCVLSVFQTILKLVIFVAIF
YHR028C	YHR028C_idr_2	1.12519	0.71094063936	KLIRVGIILVLLIWGTVLLLKSIPHHSNTPDYQEPNSKLIRVGIILVLLIWGTVLLLKSIPHHSNTPDYQEPNSKLIRVGIILVLLIWGTVLLLKSIPHHSNTPDYQEPNSKLIRVGIILVLLIWGTVLLLKSIPHHSNTPDYQEPNSKLIRVGIILVLLIWGTVLLLKSIPHHSNTPDYQEPNSKLIRVGIILVLLIWGTVLLLKSIPHHSNTPDYQEPNSKLIRVGIILVLLIWGTVLLLKSIPHHSNTPDYQE
YJL062W	YJL062W_idr_1	1.08238	0.68389049486	NLKQFTCLSCAQLLAILLFIFAFFPRKIVLTGISKQDPDQDRDLQNLKQFTCLSCAQLLAILLFIFAFFPRKIVLTGISKQDPDQDRDLQNLKQFTCLSCAQLLAILLFIFAFFPRKIVLTGISKQDPDQDRDLQNLKQFTCLSCAQLLAILLFIFAFFPRKIVLTGISKQDPDQDRDLQNLKQFTCLSCAQLLAILLFIFAFFPRKIVLTGISKQDPDQDRDLQNLKQFTCLSCAQLLAILLFIFAFFPRKIVLT
YJL186W	YJL186W_idr_1	1.05947	0.669415133863	LIRLKKRKILQVIVSAVVLILFFCSVHNDVSSSWLYGKKLRLPVLTLIRLKKRKILQVIVSAVVLILFFCSVHNDVSSSWLYGKKLRLPVLTLIRLKKRKILQVIVSAVVLILFFCSVHNDVSSSWLYGKKLRLPVLTLIRLKKRKILQVIVSAVVLILFFCSVHNDVSSSWLYGKKLRLPVLTLIRLKKRKILQVIVSAVVLILFFCSVHNDVSSSWLYGKKLRLPVLTLIRLKKRKILQVIVSAVVLILFFCSV
YJR061W	YJR061W_idr_1	1.22821	0.776031407697	MLSLRRFSMYVLRSLRLHFKKIIITLLTIQLLFITIFMLSLRRFSMYVLRSLRLHFKKIIITLLTIQLLFITIFMLSLRRFSMYVLRSLRLHFKKIIITLLTIQLLFITIFMLSLRRFSMYVLRSLRLHFKKIIITLLTIQLLFITIFMLSLRRFSMYVLRSLRLHFKKIIITLLTIQLLFITIFMLSLRRFSMYVLRSLRLHFKKIIITLLTIQLLFITIFMLSLRRFSMYVLRSLRLHFKKIIITLLTIQLLFI
YJR075W	YJR075W_idr_1	1.12879	0.713213227802	AKTTKRASSFRRLMIFAIIALISLAFGVRYLFHNSNAAKTTKRASSFRRLMIFAIIALISLAFGVRYLFHNSNAAKTTKRASSFRRLMIFAIIALISLAFGVRYLFHNSNAAKTTKRASSFRRLMIFAIIALISLAFGVRYLFHNSNAAKTTKRASSFRRLMIFAIIALISLAFGVRYLFHNSNAAKTTKRASSFRRLMIFAIIALISLAFGVRYLFHNSNAAKTTKRASSFRRLMIFAIIALISLAFGVRYLFHN
YLL031C	YLL031C_idr_2	1.56087	0.986217894472	IILLVFIAILQFISIAFFTRGFLLSRHVLDNISSQNETSKLIILLVFIAILQFISIAFFTRGFLLSRHVLDNISSQNETSKLIILLVFIAILQFISIAFFTRGFLLSRHVLDNISSQNETSKLIILLVFIAILQFISIAFFTRGFLLSRHVLDNISSQNETSKLIILLVFIAILQFISIAFFTRGFLLSRHVLDNISSQNETSKLIILLVFIAILQFISIAFFTRGFLLSRHVLDNISSQNETSKLIILLVFIAIL
YLR088W	YLR088W_idr_1	1.21745	0.769232623289	ALLEKLHRRIVDMGLVPRIIALLPVISMLCALLEKLHRRIVDMGLVPRIIALLPVISMLCALLEKLHRRIVDMGLVPRIIALLPVISMLCALLEKLHRRIVDMGLVPRIIALLPVISMLCALLEKLHRRIVDMGLVPRIIALLPVISMLCALLEKLHRRIVDMGLVPRIIALLPVISMLCALLEKLHRRIVDMGLVPRIIALLPVISMLCALLEKLHRRIVDMGLVPRIIALLPVISMLCALLEKLHRRIVDMGLV
YLR454W	YLR454W_idr_1	1.05622	0.667360524705	MFPINVLLYKWLIFAVTFLWSCKILLRKLMFPINVLLYKWLIFAVTFLWSCKILLRKLMFPINVLLYKWLIFAVTFLWSCKILLRKLMFPINVLLYKWLIFAVTFLWSCKILLRKLMFPINVLLYKWLIFAVTFLWSCKILLRKLMFPINVLLYKWLIFAVTFLWSCKILLRKLMFPINVLLYKWLIFAVTFLWSCKILLRKLMFPINVLLYKWLIFAVTFLWSCKILLRKLMFPINVLLYKWLIFAVTFLWSCKI
YML031W	YML031W_idr_3	1.42806	0.902307319005	IIQTVVISLLALPHSPLWELALAFIPNILALNIIQTVVISLLALPHSPLWELALAFIPNILALNIIQTVVISLLALPHSPLWELALAFIPNILALNIIQTVVISLLALPHSPLWELALAFIPNILALNIIQTVVISLLALPHSPLWELALAFIPNILALNIIQTVVISLLALPHSPLWELALAFIPNILALNIIQTVVISLLALPHSPLWELALAFIPNILALNIIQTVVISLLALPHSPLWELALAFIPNILALN
YML104C	YML104C_idr_1	1.09752	0.693458158485	PKFPQFRLILVLFYLISMIQWSVITFSLGFFLNPKFPQFRLILVLFYLISMIQWSVITFSLGFFLNPKFPQFRLILVLFYLISMIQWSVITFSLGFFLNPKFPQFRLILVLFYLISMIQWSVITFSLGFFLNPKFPQFRLILVLFYLISMIQWSVITFSLGFFLNPKFPQFRLILVLFYLISMIQWSVITFSLGFFLNPKFPQFRLILVLFYLISMIQWSVITFSLGFFLNPKFPQFRLILVLFYLISMIQWSVIT
YMR183C	YMR183C_idr_2	1.24534	0.786857385735	ARKARKNKIRCLIICFIIFAIVVVVVVVPSVVETRKARKARKNKIRCLIICFIIFAIVVVVVVVPSVVETRKARKARKNKIRCLIICFIIFAIVVVVVVVPSVVETRKARKARKNKIRCLIICFIIFAIVVVVVVVPSVVETRKARKARKNKIRCLIICFIIFAIVVVVVVVPSVVETRKARKARKNKIRCLIICFIIFAIVVVVVVVPSVVETRKARKARKNKIRCLIICFIIFAIVVVVVVVPSVVETRKARKA
YPL050C	YPL050C_idr_1	1.2348	0.78019756877	SLSLVSYRLRKNPWVNIFLPVLAIFLIYIIFFQRDQSLSLVSYRLRKNPWVNIFLPVLAIFLIYIIFFQRDQSLSLVSYRLRKNPWVNIFLPVLAIFLIYIIFFQRDQSLSLVSYRLRKNPWVNIFLPVLAIFLIYIIFFQRDQSLSLVSYRLRKNPWVNIFLPVLAIFLIYIIFFQRDQSLSLVSYRLRKNPWVNIFLPVLAIFLIYIIFFQRDQSLSLVSYRLRKNPWVNIFLPVLAIFLIYIIFFQRDQSLSL
YPL232W	YPL232W_idr_4	1.20755	0.762979314338	RKARKNKIRCWLIVFAIIVVVVVVVVVPAVVKTRRKARKNKIRCWLIVFAIIVVVVVVVVVPAVVKTRRKARKNKIRCWLIVFAIIVVVVVVVVVPAVVKTRRKARKNKIRCWLIVFAIIVVVVVVVVVPAVVKTRRKARKNKIRCWLIVFAIIVVVVVVVVVPAVVKTRRKARKNKIRCWLIVFAIIVVVVVVVVVPAVVKTRRKARKNKIRCWLIVFAIIVVVVVVVVVPAVVKTRRKARKNKIRCWLIVFAII
YPR117W	YPR117W_idr_1	1.16214	0.73428280108	SMLPWSQIRDVSKLLLGFMLFIISIQKIASMLPWSQIRDVSKLLLGFMLFIISIQKIASMLPWSQIRDVSKLLLGFMLFIISIQKIASMLPWSQIRDVSKLLLGFMLFIISIQKIASMLPWSQIRDVSKLLLGFMLFIISIQKIASMLPWSQIRDVSKLLLGFMLFIISIQKIASMLPWSQIRDVSKLLLGFMLFIISIQKIASMLPWSQIRDVSKLLLGFMLFIISIQKIASMLPWSQIRDVSKLLLGFMLFIIS
