# Supplementary material for: Discovering molecular features of intrinsically disordered regions by using evolution for contrastive learning
Source: PLoS Comput Biol. 2022 Jun 29;18(6):e1010238. doi: 10.1371/journal.pcbi.1010238 (PMC9275697; doi:10.1371/journal.pcbi.1010238)
Supplement: S2 File — (TAR.GZ) [file pcbi.1010238.s006.tar.gz › s2/features_average-yeast/filter_221_idr_activations.txt]

YBL101C	YBL101C_idr_12	0.876496	0.688688730318	YNPYYLDFASKRRKERSVSLFEIRTKEKGTRALRYNPYYLDFASKRRKERSVSLFEIRTKEKGTRALRYNPYYLDFASKRRKERSVSLFEIRTKEKGTRALRYNPYYLDFASKRRKERSVSLFEIRTKEKGTRALRYNPYYLDFASKRRKERSVSLFEIRTKEKGTRALRYNPYYLDFASKRRKERSVSLFEIRTKEKGTRALRYNPYYLDFASKRRKERSVSLFEIRTKEKGTRALRYNPYYLDFASKRRKERSV
YCR042C	YCR042C_idr_9	0.891179	0.700225838739	KKEVTSTVEAPKKANKIKISLKGDKPVRKVEKQIVKPKVTSKQRKVKSHVNRMGSLPLRFVKIQKKEVTSTVEAPKKANKIKISLKGDKPVRKVEKQIVKPKVTSKQRKVKSHVNRMGSLPLRFVKIQKKEVTSTVEAPKKANKIKISLKGDKPVRKVEKQIVKPKVTSKQRKVKSHVNRMGSLPLRFVKIQKKEVTSTVEAPKKANKIKISLKGDKPVRKVEKQIVKPKVTSKQRKVKSHVNRMGSLPLRFVKIQ
YDR083W	YDR083W_idr_4	1.0258	0.806004419924	IEERRQKLERRQKFIEVETEKEELEKKRRKIEERRQKLERRQKFIEVETEKEELEKKRRKIEERRQKLERRQKFIEVETEKEELEKKRRKIEERRQKLERRQKFIEVETEKEELEKKRRKIEERRQKLERRQKFIEVETEKEELEKKRRKIEERRQKLERRQKFIEVETEKEELEKKRRKIEERRQKLERRQKFIEVETEKEELEKKRRKIEERRQKLERRQKFIEVETEKEELEKKRRKIEERRQKLERRQKFIE
YDR334W	YDR334W_idr_16	0.936749	0.736031689921	AGAEERKAKEEERHKKSLARFAVQAVKKRWAGAEERKAKEEERHKKSLARFAVQAVKKRWAGAEERKAKEEERHKKSLARFAVQAVKKRWAGAEERKAKEEERHKKSLARFAVQAVKKRWAGAEERKAKEEERHKKSLARFAVQAVKKRWAGAEERKAKEEERHKKSLARFAVQAVKKRWAGAEERKAKEEERHKKSLARFAVQAVKKRWAGAEERKAKEEERHKKSLARFAVQAVKKRWAGAEERKAKEEERHKK
YDR412W	YDR412W_idr_5	1.08669	0.85384577774	LNNVKLEKAEKVLKQSINRATKYAKFLGVDEKQKKKPRVKKFLNNVKLEKAEKVLKQSINRATKYAKFLGVDEKQKKKPRVKKFLNNVKLEKAEKVLKQSINRATKYAKFLGVDEKQKKKPRVKKFLNNVKLEKAEKVLKQSINRATKYAKFLGVDEKQKKKPRVKKFLNNVKLEKAEKVLKQSINRATKYAKFLGVDEKQKKKPRVKKFLNNVKLEKAEKVLKQSINRATKYAKFLGVDEKQKKKPRVKKFLNNV
YDR452W	YDR452W_idr_1	0.897971	0.705562099705	VVVGKSEVRNVSMSRPKKKSLIAILSTCVLFFLVFIVVVGKSEVRNVSMSRPKKKSLIAILSTCVLFFLVFIVVVGKSEVRNVSMSRPKKKSLIAILSTCVLFFLVFIVVVGKSEVRNVSMSRPKKKSLIAILSTCVLFFLVFIVVVGKSEVRNVSMSRPKKKSLIAILSTCVLFFLVFIVVVGKSEVRNVSMSRPKKKSLIAILSTCVLFFLVFIVVVGKSEVRNVSMSRPKKKSLIAILSTCVLFFLVFIVVVG
YER176W	YER176W_idr_15	1.09386	0.859479429108	NSTRKPRKKGGRRVGRGKKGRKGAKIKKEKKETFEANSTRKPRKKGGRRVGRGKKGRKGAKIKKEKKETFEANSTRKPRKKGGRRVGRGKKGRKGAKIKKEKKETFEANSTRKPRKKGGRRVGRGKKGRKGAKIKKEKKETFEANSTRKPRKKGGRRVGRGKKGRKGAKIKKEKKETFEANSTRKPRKKGGRRVGRGKKGRKGAKIKKEKKETFEANSTRKPRKKGGRRVGRGKKGRKGAKIKKEKKETFEANSTR
YGL078C	YGL078C_idr_1	0.998527	0.784572360096	TKEEIADKKRKVVDEEVIEKKKSKKHKKDKKDKKEKKDKKHKKHKKEKKGEKEVEVPEKTKEEIADKKRKVVDEEVIEKKKSKKHKKDKKDKKEKKDKKHKKHKKEKKGEKEVEVPEKTKEEIADKKRKVVDEEVIEKKKSKKHKKDKKDKKEKKDKKHKKHKKEKKGEKEVEVPEKTKEEIADKKRKVVDEEVIEKKKSKKHKKDKKDKKEKKDKKHKKHKKEKKGEKEVEVPEKTKEEIADKKRKVVDEEVIEK
YGR072W	YGR072W_idr_5	0.8896	0.698984713852	EFSKSIELENKIAERTERVLTELVGTGDKVKNKNKKKKNKNAKKKFKEEEASAKIPKKKRNRGKKKRENREKSTISKTKNSNVVIIEEAEFSKSIELENKIAERTERVLTELVGTGDKVKNKNKKKKNKNAKKKFKEEEASAKIPKKKRNRGKKKRENREKSTISKTKNSNVVIIEEAEFSKSIELENKIAERTERVLTELVGTGDKVKNKNKKKKNKNAKKKFKEEEASAKIPKKKRNRGKKKRENREKSTISKT
YGR245C	YGR245C_idr_9	1.1121	0.873813646463	VNKKTGRRGKKLENAIKTVKKKKKNGPGAPVNKKTGRRGKKLENAIKTVKKKKKNGPGAPVNKKTGRRGKKLENAIKTVKKKKKNGPGAPVNKKTGRRGKKLENAIKTVKKKKKNGPGAPVNKKTGRRGKKLENAIKTVKKKKKNGPGAPVNKKTGRRGKKLENAIKTVKKKKKNGPGAPVNKKTGRRGKKLENAIKTVKKKKKNGPGAPVNKKTGRRGKKLENAIKTVKKKKKNGPGAPVNKKTGRRGKKLENAI
YJL131C	YJL131C_idr_4	0.89248	0.701247878225	PQNNDKRALKELRKKERQEKLQKRIQRKKMNEMPQNNDKRALKELRKKERQEKLQKRIQRKKMNEMPQNNDKRALKELRKKERQEKLQKRIQRKKMNEMPQNNDKRALKELRKKERQEKLQKRIQRKKMNEMPQNNDKRALKELRKKERQEKLQKRIQRKKMNEMPQNNDKRALKELRKKERQEKLQKRIQRKKMNEMPQNNDKRALKELRKKERQEKLQKRIQRKKMNEMPQNNDKRALKELRKKERQEKLQKRI
YKL113C	YKL113C_idr_1	1.01733	0.799343998924	TKEQLAAAAKRAQENKKLNKNKNKVTKGRRTKEQLAAAAKRAQENKKLNKNKNKVTKGRRTKEQLAAAAKRAQENKKLNKNKNKVTKGRRTKEQLAAAAKRAQENKKLNKNKNKVTKGRRTKEQLAAAAKRAQENKKLNKNKNKVTKGRRTKEQLAAAAKRAQENKKLNKNKNKVTKGRRTKEQLAAAAKRAQENKKLNKNKNKVTKGRRTKEQLAAAAKRAQENKKLNKNKNKVTKGRRTKEQLAAAAKRAQENK
YKR054C	YKR054C_idr_33	0.874987	0.687503524193	MEQNESERKQEATEEIKKILKVQEEDIRKRKEVMEQNESERKQEATEEIKKILKVQEEDIRKRKEVMEQNESERKQEATEEIKKILKVQEEDIRKRKEVMEQNESERKQEATEEIKKILKVQEEDIRKRKEVMEQNESERKQEATEEIKKILKVQEEDIRKRKEVMEQNESERKQEATEEIKKILKVQEEDIRKRKEVMEQNESERKQEATEEIKKILKVQEEDIRKRKEVMEQNESERKQEATEEIKKILKVQEE
YML093W	YML093W_idr_14	0.866802	0.681072117219	KARRLKKIKSKTYRKIKKKELMKNRELAAVSSDEDNEDHDIARAKARRLKKIKSKTYRKIKKKELMKNRELAAVSSDEDNEDHDIARAKARRLKKIKSKTYRKIKKKELMKNRELAAVSSDEDNEDHDIARAKARRLKKIKSKTYRKIKKKELMKNRELAAVSSDEDNEDHDIARAKARRLKKIKSKTYRKIKKKELMKNRELAAVSSDEDNEDHDIARAKARRLKKIKSKTYRKIKKKELMKNRELAAVSSDEDN
YMR164C	YMR164C_idr_8	0.869219	0.682971341307	TTTIQPKRKQRVGKTKTKESRKVAAAQKVMKSKTTTIQPKRKQRVGKTKTKESRKVAAAQKVMKSKTTTIQPKRKQRVGKTKTKESRKVAAAQKVMKSKTTTIQPKRKQRVGKTKTKESRKVAAAQKVMKSKTTTIQPKRKQRVGKTKTKESRKVAAAQKVMKSKTTTIQPKRKQRVGKTKTKESRKVAAAQKVMKSKTTTIQPKRKQRVGKTKTKESRKVAAAQKVMKSKTTTIQPKRKQRVGKTKTKESRKVAA
YMR183C	YMR183C_idr_2	0.935704	0.735210658247	ARKARKNKIRCLIICFIIFAIVVVVVVVPSVVETRKARKARKNKIRCLIICFIIFAIVVVVVVVPSVVETRKARKARKNKIRCLIICFIIFAIVVVVVVVPSVVETRKARKARKNKIRCLIICFIIFAIVVVVVVVPSVVETRKARKARKNKIRCLIICFIIFAIVVVVVVVPSVVETRKARKARKNKIRCLIICFIIFAIVVVVVVVPSVVETRKARKARKNKIRCLIICFIIFAIVVVVVVVPSVVETRKARKA
YNL029C	YNL029C_idr_1	0.962931	0.756603518742	LLIRRTINAFLGCIHCNLTATCILIAFVITMYVVLVSEPASLLIRRTINAFLGCIHCNLTATCILIAFVITMYVVLVSEPASLLIRRTINAFLGCIHCNLTATCILIAFVITMYVVLVSEPASLLIRRTINAFLGCIHCNLTATCILIAFVITMYVVLVSEPASLLIRRTINAFLGCIHCNLTATCILIAFVITMYVVLVSEPASLLIRRTINAFLGCIHCNLTATCILIAFVITMYVVLVSEPASLLIRRTINAF
YNL072W	YNL072W_idr_3	0.868881	0.682705188605	RKNAAQKTKQLQLQMVAKPVRRKRLRTLDNWYRRKNAAQKTKQLQLQMVAKPVRRKRLRTLDNWYRRKNAAQKTKQLQLQMVAKPVRRKRLRTLDNWYRRKNAAQKTKQLQLQMVAKPVRRKRLRTLDNWYRRKNAAQKTKQLQLQMVAKPVRRKRLRTLDNWYRRKNAAQKTKQLQLQMVAKPVRRKRLRTLDNWYRRKNAAQKTKQLQLQMVAKPVRRKRLRTLDNWYRRKNAAQKTKQLQLQMVAKPVRRKRL
YPL210C	YPL210C_idr_3	0.953686	0.749339043978	ESSAKRSKNTAVSKVQKRKVLELKKKRKIKRLEKFLESSAKRSKNTAVSKVQKRKVLELKKKRKIKRLEKFLESSAKRSKNTAVSKVQKRKVLELKKKRKIKRLEKFLESSAKRSKNTAVSKVQKRKVLELKKKRKIKRLEKFLESSAKRSKNTAVSKVQKRKVLELKKKRKIKRLEKFLESSAKRSKNTAVSKVQKRKVLELKKKRKIKRLEKFLESSAKRSKNTAVSKVQKRKVLELKKKRKIKRLEKFLESSA
YPL232W	YPL232W_idr_4	1.2727	1.0	RKARKNKIRCWLIVFAIIVVVVVVVVVPAVVKTRRKARKNKIRCWLIVFAIIVVVVVVVVVPAVVKTRRKARKNKIRCWLIVFAIIVVVVVVVVVPAVVKTRRKARKNKIRCWLIVFAIIVVVVVVVVVPAVVKTRRKARKNKIRCWLIVFAIIVVVVVVVVVPAVVKTRRKARKNKIRCWLIVFAIIVVVVVVVVVPAVVKTRRKARKNKIRCWLIVFAIIVVVVVVVVVPAVVKTRRKARKNKIRCWLIVFAII
