# Supplementary material for: Discovering molecular features of intrinsically disordered regions by using evolution for contrastive learning
Source: PLoS Comput Biol. 2022 Jun 29;18(6):e1010238. doi: 10.1371/journal.pcbi.1010238 (PMC9275697; doi:10.1371/journal.pcbi.1010238)
Supplement: S2 File — (TAR.GZ) [file pcbi.1010238.s006.tar.gz › s2/features_average-yeast/filter_228_idr_activations.txt]

YBL004W	YBL004W_idr_32	2.03571	0.729798749914	VLERRKERRSKRAILAVNAPQISADKKLRKHARSREKRKHEKDENGYYQRRNKRKRAVLERRKERRSKRAILAVNAPQISADKKLRKHARSREKRKHEKDENGYYQRRNKRKRAVLERRKERRSKRAILAVNAPQISADKKLRKHARSREKRKHEKDENGYYQRRNKRKRAVLERRKERRSKRAILAVNAPQISADKKLRKHARSREKRKHEKDENGYYQRRNKRKRAVLERRKERRSKRAILAVNAPQISADKKL
YBR054W	YBR054W_idr_4	2.5011	0.896638897227	KDKKKAKKAKKAKKAKKAQEEEEDVATDSEKDKKKAKKAKKAKKAKKAQEEEEDVATDSEKDKKKAKKAKKAKKAKKAQEEEEDVATDSEKDKKKAKKAKKAKKAKKAQEEEEDVATDSEKDKKKAKKAKKAKKAKKAQEEEEDVATDSEKDKKKAKKAKKAKKAKKAQEEEEDVATDSEKDKKKAKKAKKAKKAKKAQEEEEDVATDSEKDKKKAKKAKKAKKAKKAQEEEEDVATDSEKDKKKAKKAKKAKKAK
YDL007W	YDL007W_idr_1	2.05271	0.735890373679	GQGVSSGQDKKKKKGSNQKPKYEPPVQSKFGRKKRKGQGVSSGQDKKKKKGSNQKPKYEPPVQSKFGRKKRKGQGVSSGQDKKKKKGSNQKPKYEPPVQSKFGRKKRKGQGVSSGQDKKKKKGSNQKPKYEPPVQSKFGRKKRKGQGVSSGQDKKKKKGSNQKPKYEPPVQSKFGRKKRKGQGVSSGQDKKKKKGSNQKPKYEPPVQSKFGRKKRKGQGVSSGQDKKKKKGSNQKPKYEPPVQSKFGRKKRKGQGV
YDL148C	YDL148C_idr_14	1.97641	0.70853678633	KARGLTGQTNVKSKNKKNSKRQAKEYDREEKKKAIKARGLTGQTNVKSKNKKNSKRQAKEYDREEKKKAIKARGLTGQTNVKSKNKKNSKRQAKEYDREEKKKAIKARGLTGQTNVKSKNKKNSKRQAKEYDREEKKKAIKARGLTGQTNVKSKNKKNSKRQAKEYDREEKKKAIKARGLTGQTNVKSKNKKNSKRQAKEYDREEKKKAIKARGLTGQTNVKSKNKKNSKRQAKEYDREEKKKAIKARGLTGQTNV
YDL153C	YDL153C_idr_3	2.33106	0.835678299357	TPKRNKDNRNSRVKKRKKYQKAQKKLKSVRAVYSGGQSTPKRNKDNRNSRVKKRKKYQKAQKKLKSVRAVYSGGQSTPKRNKDNRNSRVKKRKKYQKAQKKLKSVRAVYSGGQSTPKRNKDNRNSRVKKRKKYQKAQKKLKSVRAVYSGGQSTPKRNKDNRNSRVKKRKKYQKAQKKLKSVRAVYSGGQSTPKRNKDNRNSRVKKRKKYQKAQKKLKSVRAVYSGGQSTPKRNKDNRNSRVKKRKKYQKAQKKLKS
YDL212W	YDL212W_idr_3	2.00072	0.717253099061	QEEREAANAGKKTEKVDNAKKNDNKSKGAQKRKNAKKQEEREAANAGKKTEKVDNAKKNDNKSKGAQKRKNAKKQEEREAANAGKKTEKVDNAKKNDNKSKGAQKRKNAKKQEEREAANAGKKTEKVDNAKKNDNKSKGAQKRKNAKKQEEREAANAGKKTEKVDNAKKNDNKSKGAQKRKNAKKQEEREAANAGKKTEKVDNAKKNDNKSKGAQKRKNAKKQEEREAANAGKKTEKVDNAKKNDNKSKGAQKRKN
YDR033W	YDR033W_idr_5	1.97667	0.708630720588	EAVMAPKAPVASPRPAATPNLSKDKKKKSKKSKKSKKSKKSEEEAVMAPKAPVASPRPAATPNLSKDKKKKSKKSKKSKKSKKSEEEAVMAPKAPVASPRPAATPNLSKDKKKKSKKSKKSKKSKKSEEEAVMAPKAPVASPRPAATPNLSKDKKKKSKKSKKSKKSKKSEEEAVMAPKAPVASPRPAATPNLSKDKKKKSKKSKKSKKSKKSEEEAVMAPKAPVASPRPAATPNLSKDKKKKSKKSKKSKKSKKS
YDR182W	YDR182W_idr_1	1.96554	0.704639668531	VYRNRSKSVLSTHSKKSDDKAHYKSRSKKKSKSRSKVYRNRSKSVLSTHSKKSDDKAHYKSRSKKKSKSRSKVYRNRSKSVLSTHSKKSDDKAHYKSRSKKKSKSRSKVYRNRSKSVLSTHSKKSDDKAHYKSRSKKKSKSRSKVYRNRSKSVLSTHSKKSDDKAHYKSRSKKKSKSRSKVYRNRSKSVLSTHSKKSDDKAHYKSRSKKKSKSRSKVYRNRSKSVLSTHSKKSDDKAHYKSRSKKKSKSRSKVYRN
YER006W	YER006W_idr_1	2.06731	0.741125392233	RVRKRQSRRTSTKLKEGIKKKASAHRKKEKKMAKKDVTWRSRSKKDPGRVRKRQSRRTSTKLKEGIKKKASAHRKKEKKMAKKDVTWRSRSKKDPGRVRKRQSRRTSTKLKEGIKKKASAHRKKEKKMAKKDVTWRSRSKKDPGRVRKRQSRRTSTKLKEGIKKKASAHRKKEKKMAKKDVTWRSRSKKDPGRVRKRQSRRTSTKLKEGIKKKASAHRKKEKKMAKKDVTWRSRSKKDPGRVRKRQSRRTSTKLKE
YER176W	YER176W_idr_15	2.78942	1.0	NSTRKPRKKGGRRVGRGKKGRKGAKIKKEKKETFEANSTRKPRKKGGRRVGRGKKGRKGAKIKKEKKETFEANSTRKPRKKGGRRVGRGKKGRKGAKIKKEKKETFEANSTRKPRKKGGRRVGRGKKGRKGAKIKKEKKETFEANSTRKPRKKGGRRVGRGKKGRKGAKIKKEKKETFEANSTRKPRKKGGRRVGRGKKGRKGAKIKKEKKETFEANSTRKPRKKGGRRVGRGKKGRKGAKIKKEKKETFEANSTR
YFR016C	YFR016C_idr_11	2.22815	0.798785812115	RRKKNKKKKTTNRRGRNSSNPADTTDLSKQSTLRRKKNKKKKTTNRRGRNSSNPADTTDLSKQSTLRRKKNKKKKTTNRRGRNSSNPADTTDLSKQSTLRRKKNKKKKTTNRRGRNSSNPADTTDLSKQSTLRRKKNKKKKTTNRRGRNSSNPADTTDLSKQSTLRRKKNKKKKTTNRRGRNSSNPADTTDLSKQSTLRRKKNKKKKTTNRRGRNSSNPADTTDLSKQSTLRRKKNKKKKTTNRRGRNSSNPADTT
YGL078C	YGL078C_idr_1	2.19318	0.78625144363	TKEEIADKKRKVVDEEVIEKKKSKKHKKDKKDKKEKKDKKHKKHKKEKKGEKEVEVPEKTKEEIADKKRKVVDEEVIEKKKSKKHKKDKKDKKEKKDKKHKKHKKEKKGEKEVEVPEKTKEEIADKKRKVVDEEVIEKKKSKKHKKDKKDKKEKKDKKHKKHKKEKKGEKEVEVPEKTKEEIADKKRKVVDEEVIEKKKSKKHKKDKKDKKEKKDKKHKKHKKEKKGEKEVEVPEKTKEEIADKKRKVVDEEVIEK
YGR280C	YGR280C_idr_4	2.10181	0.753494285994	RNYSNAKKRKREGDDSEDEDDDDKEDKDSDKKKHKKHKKHKKDKKKDKKDKKEHKKHKKEEKRLKKEKRAEKTKETKKTSKLKSSESASNIPDAVNTRLSVRSRNYSNAKKRKREGDDSEDEDDDDKEDKDSDKKKHKKHKKHKKDKKKDKKDKKEHKKHKKEEKRLKKEKRAEKTKETKKTSKLKSSESASNIPDAVNTRLSVRSRNYSNAKKRKREGDDSEDEDDDDKEDKDSDKKKHKKHKKHKKDKKKDKKD
YIL075C	YIL075C_idr_9	2.01248	0.721469542052	RAKARAKKTKKEKGPNEEEKKKEHEEKEKERETNKKGIKETKENDEEFYKNKYSSKRAKARAKKTKKEKGPNEEEKKKEHEEKEKERETNKKGIKETKENDEEFYKNKYSSKRAKARAKKTKKEKGPNEEEKKKEHEEKEKERETNKKGIKETKENDEEFYKNKYSSKRAKARAKKTKKEKGPNEEEKKKEHEEKEKERETNKKGIKETKENDEEFYKNKYSSKRAKARAKKTKKEKGPNEEEKKKEHEEKEKERE
YIL154C	YIL154C_idr_4	2.64541	0.948372569761	RGHRERGRSKKKRGERDSNVSSLSRSRSRASSRSRRGHRERGRSKKKRGERDSNVSSLSRSRSRASSRSRRGHRERGRSKKKRGERDSNVSSLSRSRSRASSRSRRGHRERGRSKKKRGERDSNVSSLSRSRSRASSRSRRGHRERGRSKKKRGERDSNVSSLSRSRSRASSRSRRGHRERGRSKKKRGERDSNVSSLSRSRSRASSRSRRGHRERGRSKKKRGERDSNVSSLSRSRSRASSRSRRGHRERGRSKK
YJL148W	YJL148W_idr_2	2.42145	0.868085361709	EVKENKKEPKKRSHHDDEEESSEKKKKKKEKREKREKKDKKDKKKKHRDEVKENKKEPKKRSHHDDEEESSEKKKKKKEKREKREKKDKKDKKKKHRDEVKENKKEPKKRSHHDDEEESSEKKKKKKEKREKREKKDKKDKKKKHRDEVKENKKEPKKRSHHDDEEESSEKKKKKKEKREKREKKDKKDKKKKHRDEVKENKKEPKKRSHHDDEEESSEKKKKKKEKREKREKKDKKDKKKKHRDEVKENKKEPKK
YKL081W	YKL081W_idr_2	1.9696	0.70609688887	TPPKKQKAEKPKAEKSKAEKKKDEAKPADDAAPAKKPKHTPPKKQKAEKPKAEKSKAEKKKDEAKPADDAAPAKKPKHTPPKKQKAEKPKAEKSKAEKKKDEAKPADDAAPAKKPKHTPPKKQKAEKPKAEKSKAEKKKDEAKPADDAAPAKKPKHTPPKKQKAEKPKAEKSKAEKKKDEAKPADDAAPAKKPKHTPPKKQKAEKPKAEKSKAEKKKDEAKPADDAAPAKKPKHTPPKKQKAEKPKAEKSKAEKKK
YKL113C	YKL113C_idr_1	2.24804	0.805917294092	TKEQLAAAAKRAQENKKLNKNKNKVTKGRRTKEQLAAAAKRAQENKKLNKNKNKVTKGRRTKEQLAAAAKRAQENKKLNKNKNKVTKGRRTKEQLAAAAKRAQENKKLNKNKNKVTKGRRTKEQLAAAAKRAQENKKLNKNKNKVTKGRRTKEQLAAAAKRAQENKKLNKNKNKVTKGRRTKEQLAAAAKRAQENKKLNKNKNKVTKGRRTKEQLAAAAKRAQENKKLNKNKNKVTKGRRTKEQLAAAAKRAQENK
YKL114C	YKL114C_idr_2	2.08914	0.7489529621	KQKKRAGGTKRKKATAEPSDNDILSQMTKKRKTKKEKQKKRAGGTKRKKATAEPSDNDILSQMTKKRKTKKEKQKKRAGGTKRKKATAEPSDNDILSQMTKKRKTKKEKQKKRAGGTKRKKATAEPSDNDILSQMTKKRKTKKEKQKKRAGGTKRKKATAEPSDNDILSQMTKKRKTKKEKQKKRAGGTKRKKATAEPSDNDILSQMTKKRKTKKEKQKKRAGGTKRKKATAEPSDNDILSQMTKKRKTKKEKQKK
YKL122C	YKL122C_idr_3	2.27815	0.816711613796	KKTATEPKQKANAVQNNNGNSAASKKKKNKNKGKKKRKKTATEPKQKANAVQNNNGNSAASKKKKNKNKGKKKRKKTATEPKQKANAVQNNNGNSAASKKKKNKNKGKKKRKKTATEPKQKANAVQNNNGNSAASKKKKNKNKGKKKRKKTATEPKQKANAVQNNNGNSAASKKKKNKNKGKKKRKKTATEPKQKANAVQNNNGNSAASKKKKNKNKGKKKRKKTATEPKQKANAVQNNNGNSAASKKKKNKNKGK
YKL214C	YKL214C_idr_3	2.02901	0.727393896171	KHSRMNAHNRRKQTAQEHGRGRPGSHYRQKPNRVSKKNKGREKNNKHSRMNAHNRRKQTAQEHGRGRPGSHYRQKPNRVSKKNKGREKNNKHSRMNAHNRRKQTAQEHGRGRPGSHYRQKPNRVSKKNKGREKNNKHSRMNAHNRRKQTAQEHGRGRPGSHYRQKPNRVSKKNKGREKNNKHSRMNAHNRRKQTAQEHGRGRPGSHYRQKPNRVSKKNKGREKNNKHSRMNAHNRRKQTAQEHGRGRPGSHYRQKP
YLR197W	YLR197W_idr_2	2.17346	0.779179194083	KNELAIQEAMELYNKDKPAAEVEETKEKESSKKRKLEDDDEEKKEKKEKKSKKEKKEKKEKKDKKEKKDKKEKKDKKKKSKDKNELAIQEAMELYNKDKPAAEVEETKEKESSKKRKLEDDDEEKKEKKEKKSKKEKKEKKEKKDKKEKKDKKEKKDKKKKSKDKNELAIQEAMELYNKDKPAAEVEETKEKESSKKRKLEDDDEEKKEKKEKKSKKEKKEKKEKKDKKEKKDKKEKKDKKKKSKDKNELAIQEAM
YMR164C	YMR164C_idr_8	1.98446	0.711425072429	TTTIQPKRKQRVGKTKTKESRKVAAAQKVMKSKTTTIQPKRKQRVGKTKTKESRKVAAAQKVMKSKTTTIQPKRKQRVGKTKTKESRKVAAAQKVMKSKTTTIQPKRKQRVGKTKTKESRKVAAAQKVMKSKTTTIQPKRKQRVGKTKTKESRKVAAAQKVMKSKTTTIQPKRKQRVGKTKTKESRKVAAAQKVMKSKTTTIQPKRKQRVGKTKTKESRKVAAAQKVMKSKTTTIQPKRKQRVGKTKTKESRKVAA
YMR269W	YMR269W_idr_5	2.41308	0.865081858705	GKKEEASFVVSSASSSKGKKRRRRDEDDNKVKRKKLKKDKKTSNDSESKKKKKKKSKKESKKGKKSKHSSDEGDKSKHKKSKKSKKHKKEESSARRDRKEHIGKKEEASFVVSSASSSKGKKRRRRDEDDNKVKRKKLKKDKKTSNDSESKKKKKKKSKKESKKGKKSKHSSDEGDKSKHKKSKKSKKHKKEESSARRDRKEHIGKKEEASFVVSSASSSKGKKRRRRDEDDNKVKRKKLKKDKKTSNDSESKKKK
YOR310C	YOR310C_idr_1	2.04099	0.731691281602	KVVREAKKVEMTEARAYNADADTAKAASDSESDSDDEEEEKKEKKEKKRKRDDDEDSKDSKKAKKEKKDKKEKKEKKEKKEKKEKKEKKEKKSKKEKKEKKKVVREAKKVEMTEARAYNADADTAKAASDSESDSDDEEEEKKEKKEKKRKRDDDEDSKDSKKAKKEKKDKKEKKEKKEKKEKKEKKEKKEKKSKKEKKEKKKVVREAKKVEMTEARAYNADADTAKAASDSESDSDDEEEEKKEKKEKKRKRDDD
YPL094C	YPL094C_idr_2	2.29985	0.824489609623	SYKKKLKRMKKKQAKRESNKKKAINEKAEQNSYKKKLKRMKKKQAKRESNKKKAINEKAEQNSYKKKLKRMKKKQAKRESNKKKAINEKAEQNSYKKKLKRMKKKQAKRESNKKKAINEKAEQNSYKKKLKRMKKKQAKRESNKKKAINEKAEQNSYKKKLKRMKKKQAKRESNKKKAINEKAEQNSYKKKLKRMKKKQAKRESNKKKAINEKAEQNSYKKKLKRMKKKQAKRESNKKKAINEKAEQNSYKKKLKR
YPL127C	YPL127C_idr_1	1.99365	0.714718882717	APKKSTTKTTSKGKKPATSKGKEKSTSKAAIKKTTAKKEEASSAPKKSTTKTTSKGKKPATSKGKEKSTSKAAIKKTTAKKEEASSAPKKSTTKTTSKGKKPATSKGKEKSTSKAAIKKTTAKKEEASSAPKKSTTKTTSKGKKPATSKGKEKSTSKAAIKKTTAKKEEASSAPKKSTTKTTSKGKKPATSKGKEKSTSKAAIKKTTAKKEEASSAPKKSTTKTTSKGKKPATSKGKEKSTSKAAIKKTTAKKEEA
YPL263C	YPL263C_idr_1	2.23148	0.799978837014	AKKNKKDKEAKKARAELKNQKNQKKQEKKFQKNKNKSLNGEEDDESAKKNKKDKEAKKARAELKNQKNQKKQEKKFQKNKNKSLNGEEDDESAKKNKKDKEAKKARAELKNQKNQKKQEKKFQKNKNKSLNGEEDDESAKKNKKDKEAKKARAELKNQKNQKKQEKKFQKNKNKSLNGEEDDESAKKNKKDKEAKKARAELKNQKNQKKQEKKFQKNKNKSLNGEEDDESAKKNKKDKEAKKARAELKNQKNQKKQ
