# Supplementary material for: Discovering molecular features of intrinsically disordered regions by using evolution for contrastive learning
Source: PLoS Comput Biol. 2022 Jun 29;18(6):e1010238. doi: 10.1371/journal.pcbi.1010238 (PMC9275697; doi:10.1371/journal.pcbi.1010238)
Supplement: S2 File — (TAR.GZ) [file pcbi.1010238.s006.tar.gz › s2/features_average-yeast/filter_22_idr_activations.txt]

YBR041W	YBR041W_idr_1	0.954055	0.663466056521	SPIQVVVFALSRIFLLLFRLIKLIITPIQKSLGYLFGNSPIQVVVFALSRIFLLLFRLIKLIITPIQKSLGYLFGNSPIQVVVFALSRIFLLLFRLIKLIITPIQKSLGYLFGNSPIQVVVFALSRIFLLLFRLIKLIITPIQKSLGYLFGNSPIQVVVFALSRIFLLLFRLIKLIITPIQKSLGYLFGNSPIQVVVFALSRIFLLLFRLIKLIITPIQKSLGYLFGNSPIQVVVFALSRIFLLLFRLIKLIITPI
YBR079C	YBR079C_idr_8	0.899537	0.62555315145	KHMEHAALHAEQDAEVRQQRILEEKAAIEAKLKHMEHAALHAEQDAEVRQQRILEEKAAIEAKLKHMEHAALHAEQDAEVRQQRILEEKAAIEAKLKHMEHAALHAEQDAEVRQQRILEEKAAIEAKLKHMEHAALHAEQDAEVRQQRILEEKAAIEAKLKHMEHAALHAEQDAEVRQQRILEEKAAIEAKLKHMEHAALHAEQDAEVRQQRILEEKAAIEAKLKHMEHAALHAEQDAEVRQQRILEEKAAIEAKL
YBR139W	YBR139W_idr_1	0.901675	0.627040173427	KYLNLVFVLQLLISIKYASFGRAFSLFEDDKYLNLVFVLQLLISIKYASFGRAFSLFEDDKYLNLVFVLQLLISIKYASFGRAFSLFEDDKYLNLVFVLQLLISIKYASFGRAFSLFEDDKYLNLVFVLQLLISIKYASFGRAFSLFEDDKYLNLVFVLQLLISIKYASFGRAFSLFEDDKYLNLVFVLQLLISIKYASFGRAFSLFEDDKYLNLVFVLQLLISIKYASFGRAFSLFEDDKYLNLVFVLQLLISIK
YBR276C	YBR276C_idr_4	0.89408	0.621758685866	SNLKLYANALKFRDKSFQLHISSELFSSIFFMKIPLESNLKLYANALKFRDKSFQLHISSELFSSIFFMKIPLESNLKLYANALKFRDKSFQLHISSELFSSIFFMKIPLESNLKLYANALKFRDKSFQLHISSELFSSIFFMKIPLESNLKLYANALKFRDKSFQLHISSELFSSIFFMKIPLESNLKLYANALKFRDKSFQLHISSELFSSIFFMKIPLESNLKLYANALKFRDKSFQLHISSELFSSIFFMKI
YDR083W	YDR083W_idr_4	1.01806	0.70797690401	IEERRQKLERRQKFIEVETEKEELEKKRRKIEERRQKLERRQKFIEVETEKEELEKKRRKIEERRQKLERRQKFIEVETEKEELEKKRRKIEERRQKLERRQKFIEVETEKEELEKKRRKIEERRQKLERRQKFIEVETEKEELEKKRRKIEERRQKLERRQKFIEVETEKEELEKKRRKIEERRQKLERRQKFIEVETEKEELEKKRRKIEERRQKLERRQKFIEVETEKEELEKKRRKIEERRQKLERRQKFIE
YIL014W	YIL014W_idr_1	1.04968	0.729966425427	LKSLKSRRLILKRLVTLLLSLFFSYLIFSASRNVTSSNLKSLKSRRLILKRLVTLLLSLFFSYLIFSASRNVTSSNLKSLKSRRLILKRLVTLLLSLFFSYLIFSASRNVTSSNLKSLKSRRLILKRLVTLLLSLFFSYLIFSASRNVTSSNLKSLKSRRLILKRLVTLLLSLFFSYLIFSASRNVTSSNLKSLKSRRLILKRLVTLLLSLFFSYLIFSASRNVTSSNLKSLKSRRLILKRLVTLLLSLFFSYLIF
YIL085C	YIL085C_idr_1	0.902751	0.627788637701	AIRLNPKVRRFLLDKCRQKRYGFLFLGCIFAILYCMGTWPAIRLNPKVRRFLLDKCRQKRYGFLFLGCIFAILYCMGTWPAIRLNPKVRRFLLDKCRQKRYGFLFLGCIFAILYCMGTWPAIRLNPKVRRFLLDKCRQKRYGFLFLGCIFAILYCMGTWPAIRLNPKVRRFLLDKCRQKRYGFLFLGCIFAILYCMGTWPAIRLNPKVRRFLLDKCRQKRYGFLFLGCIFAILYCMGTWPAIRLNPKVRRFLLDKC
YJL207C	YJL207C_idr_9	1.15518	0.803330431827	ELISRTSSLKGAFENFDLLTLLYKLQMEEFFMELISRTSSLKGAFENFDLLTLLYKLQMEEFFMELISRTSSLKGAFENFDLLTLLYKLQMEEFFMELISRTSSLKGAFENFDLLTLLYKLQMEEFFMELISRTSSLKGAFENFDLLTLLYKLQMEEFFMELISRTSSLKGAFENFDLLTLLYKLQMEEFFMELISRTSSLKGAFENFDLLTLLYKLQMEEFFMELISRTSSLKGAFENFDLLTLLYKLQMEEFFM
YJR061W	YJR061W_idr_1	1.43799	1.0	MLSLRRFSMYVLRSLRLHFKKIIITLLTIQLLFITIFMLSLRRFSMYVLRSLRLHFKKIIITLLTIQLLFITIFMLSLRRFSMYVLRSLRLHFKKIIITLLTIQLLFITIFMLSLRRFSMYVLRSLRLHFKKIIITLLTIQLLFITIFMLSLRRFSMYVLRSLRLHFKKIIITLLTIQLLFITIFMLSLRRFSMYVLRSLRLHFKKIIITLLTIQLLFITIFMLSLRRFSMYVLRSLRLHFKKIIITLLTIQLLFI
YKL201C	YKL201C_idr_1	0.900874	0.626483457269	LQRISSKLHRRFLSGLLRVKHYPLRRILLLQRISSKLHRRFLSGLLRVKHYPLRRILLLQRISSKLHRRFLSGLLRVKHYPLRRILLLQRISSKLHRRFLSGLLRVKHYPLRRILLLQRISSKLHRRFLSGLLRVKHYPLRRILLLQRISSKLHRRFLSGLLRVKHYPLRRILLLQRISSKLHRRFLSGLLRVKHYPLRRILLLQRISSKLHRRFLSGLLRVKHYPLRRILLLQRISSKLHRRFLSGLLRVKHYPL
YKR061W	YKR061W_idr_1	1.04989	0.730111003341	QICKVFLTQVKKLLFVSLLFCLIAQTCWLALVPYQRQLSLDSYFFQICKVFLTQVKKLLFVSLLFCLIAQTCWLALVPYQRQLSLDSYFFQICKVFLTQVKKLLFVSLLFCLIAQTCWLALVPYQRQLSLDSYFFQICKVFLTQVKKLLFVSLLFCLIAQTCWLALVPYQRQLSLDSYFFQICKVFLTQVKKLLFVSLLFCLIAQTCWLALVPYQRQLSLDSYFFQICKVFLTQVKKLLFVSLLFCLIAQTCWLAL
YLR001C	YLR001C_idr_1	0.907204	0.630885291021	NMAIQTIKYIFWLLPILGLTQALLQNPGDDNMAIQTIKYIFWLLPILGLTQALLQNPGDDNMAIQTIKYIFWLLPILGLTQALLQNPGDDNMAIQTIKYIFWLLPILGLTQALLQNPGDDNMAIQTIKYIFWLLPILGLTQALLQNPGDDNMAIQTIKYIFWLLPILGLTQALLQNPGDDNMAIQTIKYIFWLLPILGLTQALLQNPGDDNMAIQTIKYIFWLLPILGLTQALLQNPGDDNMAIQTIKYIFWLLPI
YLR059C	YLR059C_idr_1	0.896913	0.623728850092	KWLLFPARIVARTRPNLFSLYRRSVSQYLRPRTIQNLQSMKWLLFPARIVARTRPNLFSLYRRSVSQYLRPRTIQNLQSMKWLLFPARIVARTRPNLFSLYRRSVSQYLRPRTIQNLQSMKWLLFPARIVARTRPNLFSLYRRSVSQYLRPRTIQNLQSMKWLLFPARIVARTRPNLFSLYRRSVSQYLRPRTIQNLQSMKWLLFPARIVARTRPNLFSLYRRSVSQYLRPRTIQNLQSMKWLLFPARIVARTRPN
YLR289W	YLR289W_idr_1	0.985501	0.685334004825	LKFRIRPVRHIRCYKRHAYFLRYNHTTTPAQKLQLKFRIRPVRHIRCYKRHAYFLRYNHTTTPAQKLQLKFRIRPVRHIRCYKRHAYFLRYNHTTTPAQKLQLKFRIRPVRHIRCYKRHAYFLRYNHTTTPAQKLQLKFRIRPVRHIRCYKRHAYFLRYNHTTTPAQKLQLKFRIRPVRHIRCYKRHAYFLRYNHTTTPAQKLQLKFRIRPVRHIRCYKRHAYFLRYNHTTTPAQKLQLKFRIRPVRHIRCYKRHA
YLR454W	YLR454W_idr_1	1.34873	0.93793106021	MFPINVLLYKWLIFAVTFLWSCKILLRKLMFPINVLLYKWLIFAVTFLWSCKILLRKLMFPINVLLYKWLIFAVTFLWSCKILLRKLMFPINVLLYKWLIFAVTFLWSCKILLRKLMFPINVLLYKWLIFAVTFLWSCKILLRKLMFPINVLLYKWLIFAVTFLWSCKILLRKLMFPINVLLYKWLIFAVTFLWSCKILLRKLMFPINVLLYKWLIFAVTFLWSCKILLRKLMFPINVLLYKWLIFAVTFLWSCKI
YML104C	YML104C_idr_1	1.10869	0.771001517073	PKFPQFRLILVLFYLISMIQWSVITFSLGFFLNPKFPQFRLILVLFYLISMIQWSVITFSLGFFLNPKFPQFRLILVLFYLISMIQWSVITFSLGFFLNPKFPQFRLILVLFYLISMIQWSVITFSLGFFLNPKFPQFRLILVLFYLISMIQWSVITFSLGFFLNPKFPQFRLILVLFYLISMIQWSVITFSLGFFLNPKFPQFRLILVLFYLISMIQWSVITFSLGFFLNPKFPQFRLILVLFYLISMIQWSVIT
YMR281W	YMR281W_idr_1	1.04385	0.72590796422	KMLRRTKVNFSKLLYKITKLAIVLTILYIYFTPKIVSRNNKMLRRTKVNFSKLLYKITKLAIVLTILYIYFTPKIVSRNNKMLRRTKVNFSKLLYKITKLAIVLTILYIYFTPKIVSRNNKMLRRTKVNFSKLLYKITKLAIVLTILYIYFTPKIVSRNNKMLRRTKVNFSKLLYKITKLAIVLTILYIYFTPKIVSRNNKMLRRTKVNFSKLLYKITKLAIVLTILYIYFTPKIVSRNNKMLRRTKVNFSKLLYK
YNL072W	YNL072W_idr_3	0.972217	0.676096064728	RKNAAQKTKQLQLQMVAKPVRRKRLRTLDNWYRRKNAAQKTKQLQLQMVAKPVRRKRLRTLDNWYRRKNAAQKTKQLQLQMVAKPVRRKRLRTLDNWYRRKNAAQKTKQLQLQMVAKPVRRKRLRTLDNWYRRKNAAQKTKQLQLQMVAKPVRRKRLRTLDNWYRRKNAAQKTKQLQLQMVAKPVRRKRLRTLDNWYRRKNAAQKTKQLQLQMVAKPVRRKRLRTLDNWYRRKNAAQKTKQLQLQMVAKPVRRKRL
YPL050C	YPL050C_idr_1	0.92604	0.643984182646	SLSLVSYRLRKNPWVNIFLPVLAIFLIYIIFFQRDQSLSLVSYRLRKNPWVNIFLPVLAIFLIYIIFFQRDQSLSLVSYRLRKNPWVNIFLPVLAIFLIYIIFFQRDQSLSLVSYRLRKNPWVNIFLPVLAIFLIYIIFFQRDQSLSLVSYRLRKNPWVNIFLPVLAIFLIYIIFFQRDQSLSLVSYRLRKNPWVNIFLPVLAIFLIYIIFFQRDQSLSLVSYRLRKNPWVNIFLPVLAIFLIYIIFFQRDQSLSL
YPL210C	YPL210C_idr_3	0.915024	0.636323294122	ESSAKRSKNTAVSKVQKRKVLELKKKRKIKRLEKFLESSAKRSKNTAVSKVQKRKVLELKKKRKIKRLEKFLESSAKRSKNTAVSKVQKRKVLELKKKRKIKRLEKFLESSAKRSKNTAVSKVQKRKVLELKKKRKIKRLEKFLESSAKRSKNTAVSKVQKRKVLELKKKRKIKRLEKFLESSAKRSKNTAVSKVQKRKVLELKKKRKIKRLEKFLESSAKRSKNTAVSKVQKRKVLELKKKRKIKRLEKFLESSA
