# Supplementary material for: Discovering molecular features of intrinsically disordered regions by using evolution for contrastive learning
Source: PLoS Comput Biol. 2022 Jun 29;18(6):e1010238. doi: 10.1371/journal.pcbi.1010238 (PMC9275697; doi:10.1371/journal.pcbi.1010238)
Supplement: S2 File — (TAR.GZ) [file pcbi.1010238.s006.tar.gz › s2/features_average-yeast/filter_237_idr_activations.txt]

YBL029W	YBL029W_idr_3	1.11438	0.70441122072	SSSSSESTVSSSRKRKPCHDSYTHSSPSSSESSSSSESTVSSSRKRKPCHDSYTHSSPSSSESSSSSESTVSSSRKRKPCHDSYTHSSPSSSESSSSSESTVSSSRKRKPCHDSYTHSSPSSSESSSSSESTVSSSRKRKPCHDSYTHSSPSSSESSSSSESTVSSSRKRKPCHDSYTHSSPSSSESSSSSESTVSSSRKRKPCHDSYTHSSPSSSESSSSSESTVSSSRKRKPCHDSYTHSSPSSSESSSSSEST
YDR346C	YDR346C_idr_2	1.42936	0.90351321713	DEEESSADEDDNEDEDEESGDSEEESGSEEEDEEESSADEDDNEDEDEESGDSEEESGSEEEDEEESSADEDDNEDEDEESGDSEEESGSEEEDEEESSADEDDNEDEDEESGDSEEESGSEEEDEEESSADEDDNEDEDEESGDSEEESGSEEEDEEESSADEDDNEDEDEESGDSEEESGSEEEDEEESSADEDDNEDEDEESGDSEEESGSEEEDEEESSADEDDNEDEDEESGDSEEESGSEEEDEEESSAD
YGL008C	YGL008C_idr_1	1.16542	0.736673400513	TDTSSSSSSSSASSVSAHQPTQEKPAKTYDDAASESSDDDDIDALIEELQSNTDTSSSSSSSSASSVSAHQPTQEKPAKTYDDAASESSDDDDIDALIEELQSNTDTSSSSSSSSASSVSAHQPTQEKPAKTYDDAASESSDDDDIDALIEELQSNTDTSSSSSSSSASSVSAHQPTQEKPAKTYDDAASESSDDDDIDALIEELQSNTDTSSSSSSSSASSVSAHQPTQEKPAKTYDDAASESSDDDDIDALIEE
YGR014W	YGR014W_idr_2	1.14592	0.724348871667	DSNSNSGGSSDGSSSSNSNSGSSGSGSNSNSGVSSSSGNSYQDAGTLEYSSKSNSNVSTSSKSDSNSNSGGSSDGSSSSNSNSGSSGSGSNSNSGVSSSSGNSYQDAGTLEYSSKSNSNVSTSSKSDSNSNSGGSSDGSSSSNSNSGSSGSGSNSNSGVSSSSGNSYQDAGTLEYSSKSNSNVSTSSKSDSNSNSGGSSDGSSSSNSNSGSSGSGSNSNSGVSSSSGNSYQDAGTLEYSSKSNSNVSTSSKSDSNS
YGR159C	YGR159C_idr_1	1.582	1.0	AKTTKVKGNKKEVKASKQAKEEKAKAVSSSSSESSSSSSSSSESESESESESESSSSSSSSDSESSSSSSSDSESEAETKKEESKDSSSSSSDSSSDEEEEEEKEETKKEESKESSSSDSSSSSSSDSESEKEESNDKKRKSEDAEEEEDEESSNKKQKNEEAKTTKVKGNKKEVKASKQAKEEKAKAVSSSSSESSSSSSSSSESESESESESESSSSSSSSDSESSSSSSSDSESEAETKKEESKDSSSSSSDS
YIL011W	YIL011W_idr_2	1.52003	0.960830610369	AGISITSLGQTVSESGSESATASSDASSASESSSAASSSASESSSAASSSASESSSAASSSASESSSAASSSASEAAKSSSSAKSSGSSAASSAASSASSKASSAASSSAKASSSAEKSTNSSSSATSKNAGAAMDMGFFSAGVGAAIAGAAAMLLAGISITSLGQTVSESGSESATASSDASSASESSSAASSSASESSSAASSSASESSSAASSSASESSSAASSSASEAAKSSSSAKSSGSSAASSAASSASS
YIL119C	YIL119C_idr_8	1.43378	0.906310266374	SSNSNSNSNSNSNSNSNSGSIDENELNNSNSSSSNSNSNSNSNSNSNSNSGSIDENELNNSNSSSSNSNSNSNSNSNSNSNSGSIDENELNNSNSSSSNSNSNSNSNSNSNSNSGSIDENELNNSNSSSSNSNSNSNSNSNSNSNSGSIDENELNNSNSSSSNSNSNSNSNSNSNSNSGSIDENELNNSNSSSSNSNSNSNSNSNSNSNSGSIDENELNNSNSSSSNSNSNSNSNSNSNSNSGSIDENELNNSNSS
YIL123W	YIL123W_idr_2	1.22253	0.77277763289	DSDGHTVTPAASEVATAATSAIITTSVLAPTSSAAAADSSASIAVSSAALAKNEKISDAAASATASTSQGASSSSSSSSATSTLESSSVSSSSEEAAPTSTVVSTSSATQSSASSATKSSTSSTSPSTSTSTSTSSTSSSSSSSSSSSSSSSGSGSIYGDLADFSGDSDGHTVTPAASEVATAATSAIITTSVLAPTSSAAAADSSASIAVSSAALAKNEKISDAAASATASTSQGASSSSSSSSATSTLESSSVS
YKL096W	YKL096W_idr_2	1.52688	0.965156432885	DSSSSSSASASSASASSSTKHSSSIESVETSTTVETSSASSPTDSSSSSSASASSASASSSTKHSSSIESVETSTTVETSSASSPTDSSSSSSASASSASASSSTKHSSSIESVETSTTVETSSASSPTDSSSSSSASASSASASSSTKHSSSIESVETSTTVETSSASSPTDSSSSSSASASSASASSSTKHSSSIESVETSTTVETSSASSPTDSSSSSSASASSASASSSTKHSSSIESVETSTTVETSSASS
YKR042W	YKR042W_idr_2	1.14245	0.722153520696	AATTATSAAADGKVESVAAATTTLSSTAAAATTSAAASSSSSSSSSSSSSSSVAATTATSAAADGKVESVAAATTTLSSTAAAATTSAAASSSSSSSSSSSSSSSVAATTATSAAADGKVESVAAATTTLSSTAAAATTSAAASSSSSSSSSSSSSSSVAATTATSAAADGKVESVAAATTTLSSTAAAATTSAAASSSSSSSSSSSSSSSVAATTATSAAADGKVESVAAATTTLSSTAAAATTSAAASSSSSSS
YKR092C	YKR092C_idr_1	1.57092	0.992996488297	ASKKIKVDEVPKLSVKEKEIEEKSSSSSSSSSSSSSSSSSSSSSSSSSGESSSSSSSSSSSSSSDSSDSSDSESSSSSSSSSSSSSSSSDSESSSESDSSSSGSSSSSSSSSDESSSESESEDETKKRDESTSSDSSDSDSDSDSGSSSELETKEATADESKAEETPASSNESTPSASSSSSANKLNIPAGTDEIKEGQRKHFSRVDRSKINFEAWELTDNTYKGAAGTWGEKANEKLGRVRGKDFTKNKNKMKRG
YLR390W-A	YLR390W-A_idr_2	1.37124	0.866777823233	KSSCSEQNASLGDSSSSASSSASSSSKASSSTKASSSSASSSTKASSSSASSSTKASSSSAAPSSSKASSTESSSSSSSSTKAPSSEESSSTYVSSSKQASSTSEAHSSSAASSTVSQETVSSALPTSTAVISTFSEGSGNVLEAGKSVFIAAVAAMLIKSSCSEQNASLGDSSSSASSSASSSSKASSSTKASSSSASSSTKASSSSASSSTKASSSSAAPSSSKASSTESSSSSSSSTKAPSSEESSSTYVSSS
YMR008C	YMR008C_idr_2	1.31856	0.833474106365	SSSASLSASAAAASASASASASASASASGSSTHKKNAGNALVNYSNLNTNTFIGVLSVISAVFGSSSASLSASAAAASASASASASASASASGSSTHKKNAGNALVNYSNLNTNTFIGVLSVISAVFGSSSASLSASAAAASASASASASASASASGSSTHKKNAGNALVNYSNLNTNTFIGVLSVISAVFGSSSASLSASAAAASASASASASASASASGSSTHKKNAGNALVNYSNLNTNTFIGVLSVISAVFG
YMR307W	YMR307W_idr_3	1.24496	0.786953372943	SCSSALKEIGSMGTNSASGSVDLGSGTESSTASSNASGSSSKSNSGSSGSSSSSSSSSASSSSSSKKNAATNVSCSSALKEIGSMGTNSASGSVDLGSGTESSTASSNASGSSSKSNSGSSGSSSSSSSSSASSSSSSKKNAATNVSCSSALKEIGSMGTNSASGSVDLGSGTESSTASSNASGSSSKSNSGSSGSSSSSSSSSASSSSSSKKNAATNVSCSSALKEIGSMGTNSASGSVDLGSGTESSTASSNAS
YMR309C	YMR309C_idr_1	1.26015	0.796554699045	SRFFSSNYEYDVASSSSEEDLLSSSEEDLLSSSSSESELDQESDDSFFNESESESEADVDSDDSDASRFFSSNYEYDVASSSSEEDLLSSSEEDLLSSSSSESELDQESDDSFFNESESESEADVDSDDSDASRFFSSNYEYDVASSSSEEDLLSSSEEDLLSSSSSESELDQESDDSFFNESESESEADVDSDDSDASRFFSSNYEYDVASSSSEEDLLSSSEEDLLSSSSSESELDQESDDSFFNESESESEAD
YNL283C	YNL283C_idr_5	1.26967	0.802570099356	STSSTATSTSTTSSSSTSVSSKTSTKLDTKTSTSSSATHSSSSSSTTSTTTSSSETTTSSSSSSSSSSTSTTSTTSTTSSTTSTSSSPSTTSSSTSASSSSETSSTQATSSSTTSTSSSTSTATVTSTPSSTSIGTSTHYTTRVVTQSVVSQANQQASTIFTTRTSVYATVSSTSSSTSSLLNGKSSSSKSKGLSGSTSSTATSTSTTSSSSTSVSSKTSTKLDTKTSTSSSATHSSSSSSTTSTTTSSSETTTSS
YOL011W	YOL011W_idr_2	1.12295	0.709829142557	NSSIGQEESLYAGSSASQSSSSSSSSSSSSEIPSATATLEKKAATNSGSHNSSIGQEESLYAGSSASQSSSSSSSSSSSSEIPSATATLEKKAATNSGSHNSSIGQEESLYAGSSASQSSSSSSSSSSSSEIPSATATLEKKAATNSGSHNSSIGQEESLYAGSSASQSSSSSSSSSSSSEIPSATATLEKKAATNSGSHNSSIGQEESLYAGSSASQSSSSSSSSSSSSEIPSATATLEKKAATNSGSHNSSIGQ
YOL030W	YOL030W_idr_4	1.43614	0.90780158892	CDAKDDDDEEDDDTSSSSSSSSSSSSSASSSSESSSSTSKASSSSPSASETSLLKSAASATSSSQSSSKSKGAAGIIEIPLIFRALCDAKDDDDEEDDDTSSSSSSSSSSSSSASSSSESSSSTSKASSSSPSASETSLLKSAASATSSSQSSSKSKGAAGIIEIPLIFRALCDAKDDDDEEDDDTSSSSSSSSSSSSSASSSSESSSSTSKASSSSPSASETSLLKSAASATSSSQSSSKSKGAAGIIEIPLIFR
YOR010C	YOR010C_idr_2	1.18742	0.750579977606	TTAASSTEASSAATSSAVASSSETTSSAVASSSEATSSAVASSSEASSSAATSSAVASSSEATSSTVASSTKAASSTKASSSAVSSAVATTAASSTEASSAATSSAVASSSETTSSAVASSSEATSSAVASSSEASSSAATSSAVASSSEATSSTVASSTKAASSTKASSSAVSSAVATTAASSTEASSAATSSAVASSSETTSSAVASSSEATSSAVASSSEASSSAATSSAVASSSEATSSTVASSTKAASSTK
YOR178C	YOR178C_idr_10	1.1666	0.737418798049	LPILGSQHQSLYSGSSSYSSSSSSISSSLSFASSNNSSTNSSSASCSLPILGSQHQSLYSGSSSYSSSSSSISSSLSFASSNNSSTNSSSASCSLPILGSQHQSLYSGSSSYSSSSSSISSSLSFASSNNSSTNSSSASCSLPILGSQHQSLYSGSSSYSSSSSSISSSLSFASSNNSSTNSSSASCSLPILGSQHQSLYSGSSSYSSSSSSISSSLSFASSNNSSTNSSSASCSLPILGSQHQSLYSGSSSYSSS
YOR254C	YOR254C_idr_6	1.20142	0.759431611019	QVEVYSEEDDEYSTDDDETESDDESDASDYTDIDTDTEAEDDESPEQVEVYSEEDDEYSTDDDETESDDESDASDYTDIDTDTEAEDDESPEQVEVYSEEDDEYSTDDDETESDDESDASDYTDIDTDTEAEDDESPEQVEVYSEEDDEYSTDDDETESDDESDASDYTDIDTDTEAEDDESPEQVEVYSEEDDEYSTDDDETESDDESDASDYTDIDTDTEAEDDESPEQVEVYSEEDDEYSTDDDETESDDESD
