# Supplementary material for: Discovering molecular features of intrinsically disordered regions by using evolution for contrastive learning
Source: PLoS Comput Biol. 2022 Jun 29;18(6):e1010238. doi: 10.1371/journal.pcbi.1010238 (PMC9275697; doi:10.1371/journal.pcbi.1010238)
Supplement: S2 File — (TAR.GZ) [file pcbi.1010238.s006.tar.gz › s2/features_average-yeast/filter_23_idr_activations.txt]

YBR041W	YBR041W_idr_1	0.887744	0.512636281418	SPIQVVVFALSRIFLLLFRLIKLIITPIQKSLGYLFGNSPIQVVVFALSRIFLLLFRLIKLIITPIQKSLGYLFGNSPIQVVVFALSRIFLLLFRLIKLIITPIQKSLGYLFGNSPIQVVVFALSRIFLLLFRLIKLIITPIQKSLGYLFGNSPIQVVVFALSRIFLLLFRLIKLIITPIQKSLGYLFGNSPIQVVVFALSRIFLLLFRLIKLIITPIQKSLGYLFGNSPIQVVVFALSRIFLLLFRLIKLIITPI
YBR042C	YBR042C_idr_1	0.860121	0.496685216823	LHQKIAHKVRKVVVPGISLLIFFQGCLILLFLQLTYKTLLHQKIAHKVRKVVVPGISLLIFFQGCLILLFLQLTYKTLLHQKIAHKVRKVVVPGISLLIFFQGCLILLFLQLTYKTLLHQKIAHKVRKVVVPGISLLIFFQGCLILLFLQLTYKTLLHQKIAHKVRKVVVPGISLLIFFQGCLILLFLQLTYKTLLHQKIAHKVRKVVVPGISLLIFFQGCLILLFLQLTYKTLLHQKIAHKVRKVVVPGISLLIF
YDR279W	YDR279W_idr_4	1.1056	0.638437235273	LNSNGRVSLPVKKVTKKIVQNKKPKVAIGKGAILNSNGRVSLPVKKVTKKIVQNKKPKVAIGKGAILNSNGRVSLPVKKVTKKIVQNKKPKVAIGKGAILNSNGRVSLPVKKVTKKIVQNKKPKVAIGKGAILNSNGRVSLPVKKVTKKIVQNKKPKVAIGKGAILNSNGRVSLPVKKVTKKIVQNKKPKVAIGKGAILNSNGRVSLPVKKVTKKIVQNKKPKVAIGKGAILNSNGRVSLPVKKVTKKIVQNKKPK
YDR452W	YDR452W_idr_1	1.06684	0.616059678075	VVVGKSEVRNVSMSRPKKKSLIAILSTCVLFFLVFIVVVGKSEVRNVSMSRPKKKSLIAILSTCVLFFLVFIVVVGKSEVRNVSMSRPKKKSLIAILSTCVLFFLVFIVVVGKSEVRNVSMSRPKKKSLIAILSTCVLFFLVFIVVVGKSEVRNVSMSRPKKKSLIAILSTCVLFFLVFIVVVGKSEVRNVSMSRPKKKSLIAILSTCVLFFLVFIVVVGKSEVRNVSMSRPKKKSLIAILSTCVLFFLVFIVVVG
YDR462W	YDR462W_idr_1	0.905015	0.52260974966	LAQTFKKPHRAVLEQVSGTTVFIRNKRTKSKSSLSLAQTFKKPHRAVLEQVSGTTVFIRNKRTKSKSSLSLAQTFKKPHRAVLEQVSGTTVFIRNKRTKSKSSLSLAQTFKKPHRAVLEQVSGTTVFIRNKRTKSKSSLSLAQTFKKPHRAVLEQVSGTTVFIRNKRTKSKSSLSLAQTFKKPHRAVLEQVSGTTVFIRNKRTKSKSSLSLAQTFKKPHRAVLEQVSGTTVFIRNKRTKSKSSLSLAQTFKKPHRA
YER113C	YER113C_idr_1	1.08514	0.626625846318	RVRPKRSVITLMAIVVVMLILRNQFYSSRTRGHGQEPVRVRPKRSVITLMAIVVVMLILRNQFYSSRTRGHGQEPVRVRPKRSVITLMAIVVVMLILRNQFYSSRTRGHGQEPVRVRPKRSVITLMAIVVVMLILRNQFYSSRTRGHGQEPVRVRPKRSVITLMAIVVVMLILRNQFYSSRTRGHGQEPVRVRPKRSVITLMAIVVVMLILRNQFYSSRTRGHGQEPVRVRPKRSVITLMAIVVVMLILRNQFYSS
YER182W	YER182W_idr_1	0.975637	0.563390986086	FKRIAIAQIRTYTNGVVFKTASKPKRRWIPWTFKRIAIAQIRTYTNGVVFKTASKPKRRWIPWTFKRIAIAQIRTYTNGVVFKTASKPKRRWIPWTFKRIAIAQIRTYTNGVVFKTASKPKRRWIPWTFKRIAIAQIRTYTNGVVFKTASKPKRRWIPWTFKRIAIAQIRTYTNGVVFKTASKPKRRWIPWTFKRIAIAQIRTYTNGVVFKTASKPKRRWIPWTFKRIAIAQIRTYTNGVVFKTASKPKRRWIPWT
YGL022W	YGL022W_idr_1	0.858804	0.495924757251	GSDRSCVLSVFQTILKLVIFVAIFGAAISGSDRSCVLSVFQTILKLVIFVAIFGAAISGSDRSCVLSVFQTILKLVIFVAIFGAAISGSDRSCVLSVFQTILKLVIFVAIFGAAISGSDRSCVLSVFQTILKLVIFVAIFGAAISGSDRSCVLSVFQTILKLVIFVAIFGAAISGSDRSCVLSVFQTILKLVIFVAIFGAAISGSDRSCVLSVFQTILKLVIFVAIFGAAISGSDRSCVLSVFQTILKLVIFVAIF
YGL027C	YGL027C_idr_1	0.946676	0.546667518429	LISKSKMFKTFWILTSIVLLASATVDISKLQELISKSKMFKTFWILTSIVLLASATVDISKLQELISKSKMFKTFWILTSIVLLASATVDISKLQELISKSKMFKTFWILTSIVLLASATVDISKLQELISKSKMFKTFWILTSIVLLASATVDISKLQELISKSKMFKTFWILTSIVLLASATVDISKLQELISKSKMFKTFWILTSIVLLASATVDISKLQELISKSKMFKTFWILTSIVLLASATVDISKLQE
YHR039C	YHR039C_idr_3	0.961203	0.555055875571	QIIQDNQKLIGITTLVASIFTLYVLVKIISTPQIIQDNQKLIGITTLVASIFTLYVLVKIISTPQIIQDNQKLIGITTLVASIFTLYVLVKIISTPQIIQDNQKLIGITTLVASIFTLYVLVKIISTPQIIQDNQKLIGITTLVASIFTLYVLVKIISTPQIIQDNQKLIGITTLVASIFTLYVLVKIISTPQIIQDNQKLIGITTLVASIFTLYVLVKIISTPQIIQDNQKLIGITTLVASIFTLYVLVKIISTP
YIL016W	YIL016W_idr_4	0.950444	0.548842816923	STSTYVLLAVIAVVFLVTIRRPNGSKGKSSKKRASKKNKKGKNQFEKASTSTYVLLAVIAVVFLVTIRRPNGSKGKSSKKRASKKNKKGKNQFEKASTSTYVLLAVIAVVFLVTIRRPNGSKGKSSKKRASKKNKKGKNQFEKASTSTYVLLAVIAVVFLVTIRRPNGSKGKSSKKRASKKNKKGKNQFEKASTSTYVLLAVIAVVFLVTIRRPNGSKGKSSKKRASKKNKKGKNQFEKASTSTYVLLAVIAVVFL
YJL186W	YJL186W_idr_1	0.871255	0.503114669483	LIRLKKRKILQVIVSAVVLILFFCSVHNDVSSSWLYGKKLRLPVLTLIRLKKRKILQVIVSAVVLILFFCSVHNDVSSSWLYGKKLRLPVLTLIRLKKRKILQVIVSAVVLILFFCSVHNDVSSSWLYGKKLRLPVLTLIRLKKRKILQVIVSAVVLILFFCSVHNDVSSSWLYGKKLRLPVLTLIRLKKRKILQVIVSAVVLILFFCSVHNDVSSSWLYGKKLRLPVLTLIRLKKRKILQVIVSAVVLILFFCSV
YJR051W	YJR051W_idr_1	1.08218	0.624912454561	IRSVRRVFIYVSIFVLIIVLKRTLSGTDQIRSVRRVFIYVSIFVLIIVLKRTLSGTDQIRSVRRVFIYVSIFVLIIVLKRTLSGTDQIRSVRRVFIYVSIFVLIIVLKRTLSGTDQIRSVRRVFIYVSIFVLIIVLKRTLSGTDQIRSVRRVFIYVSIFVLIIVLKRTLSGTDQIRSVRRVFIYVSIFVLIIVLKRTLSGTDQIRSVRRVFIYVSIFVLIIVLKRTLSGTDQIRSVRRVFIYVSIFVLIIVLKRTL
YJR061W	YJR061W_idr_1	0.956333	0.552243579462	MLSLRRFSMYVLRSLRLHFKKIIITLLTIQLLFITIFMLSLRRFSMYVLRSLRLHFKKIIITLLTIQLLFITIFMLSLRRFSMYVLRSLRLHFKKIIITLLTIQLLFITIFMLSLRRFSMYVLRSLRLHFKKIIITLLTIQLLFITIFMLSLRRFSMYVLRSLRLHFKKIIITLLTIQLLFITIFMLSLRRFSMYVLRSLRLHFKKIIITLLTIQLLFITIFMLSLRRFSMYVLRSLRLHFKKIIITLLTIQLLFI
YKL154W	YKL154W_idr_1	0.990158	0.571776624105	LSNTLIIACLLVIGTTIALIAVQKASSKTGIKQKLSNTLIIACLLVIGTTIALIAVQKASSKTGIKQKLSNTLIIACLLVIGTTIALIAVQKASSKTGIKQKLSNTLIIACLLVIGTTIALIAVQKASSKTGIKQKLSNTLIIACLLVIGTTIALIAVQKASSKTGIKQKLSNTLIIACLLVIGTTIALIAVQKASSKTGIKQKLSNTLIIACLLVIGTTIALIAVQKASSKTGIKQKLSNTLIIACLLVIGTTIA
YKL197C	YKL197C_idr_11	0.859546	0.49635310519	TRLVKAEYGHSNKTILKNGAIQLLKKVILRSTVCKMTRLVKAEYGHSNKTILKNGAIQLLKKVILRSTVCKMTRLVKAEYGHSNKTILKNGAIQLLKKVILRSTVCKMTRLVKAEYGHSNKTILKNGAIQLLKKVILRSTVCKMTRLVKAEYGHSNKTILKNGAIQLLKKVILRSTVCKMTRLVKAEYGHSNKTILKNGAIQLLKKVILRSTVCKMTRLVKAEYGHSNKTILKNGAIQLLKKVILRSTVCKMTRLV
YML031W	YML031W_idr_3	0.897773	0.518427531789	IIQTVVISLLALPHSPLWELALAFIPNILALNIIQTVVISLLALPHSPLWELALAFIPNILALNIIQTVVISLLALPHSPLWELALAFIPNILALNIIQTVVISLLALPHSPLWELALAFIPNILALNIIQTVVISLLALPHSPLWELALAFIPNILALNIIQTVVISLLALPHSPLWELALAFIPNILALNIIQTVVISLLALPHSPLWELALAFIPNILALNIIQTVVISLLALPHSPLWELALAFIPNILALN
YMR183C	YMR183C_idr_2	1.17813	0.680321024494	ARKARKNKIRCLIICFIIFAIVVVVVVVPSVVETRKARKARKNKIRCLIICFIIFAIVVVVVVVPSVVETRKARKARKNKIRCLIICFIIFAIVVVVVVVPSVVETRKARKARKNKIRCLIICFIIFAIVVVVVVVPSVVETRKARKARKNKIRCLIICFIIFAIVVVVVVVPSVVETRKARKARKNKIRCLIICFIIFAIVVVVVVVPSVVETRKARKARKNKIRCLIICFIIFAIVVVVVVVPSVVETRKARKA
YMR281W	YMR281W_idr_1	0.947535	0.547163156061	KMLRRTKVNFSKLLYKITKLAIVLTILYIYFTPKIVSRNNKMLRRTKVNFSKLLYKITKLAIVLTILYIYFTPKIVSRNNKMLRRTKVNFSKLLYKITKLAIVLTILYIYFTPKIVSRNNKMLRRTKVNFSKLLYKITKLAIVLTILYIYFTPKIVSRNNKMLRRTKVNFSKLLYKITKLAIVLTILYIYFTPKIVSRNNKMLRRTKVNFSKLLYKITKLAIVLTILYIYFTPKIVSRNNKMLRRTKVNFSKLLYK
YPL232W	YPL232W_idr_4	1.73172	1.0	RKARKNKIRCWLIVFAIIVVVVVVVVVPAVVKTRRKARKNKIRCWLIVFAIIVVVVVVVVVPAVVKTRRKARKNKIRCWLIVFAIIVVVVVVVVVPAVVKTRRKARKNKIRCWLIVFAIIVVVVVVVVVPAVVKTRRKARKNKIRCWLIVFAIIVVVVVVVVVPAVVKTRRKARKNKIRCWLIVFAIIVVVVVVVVVPAVVKTRRKARKNKIRCWLIVFAIIVVVVVVVVVPAVVKTRRKARKNKIRCWLIVFAII
