# Supplementary material for: Discovering molecular features of intrinsically disordered regions by using evolution for contrastive learning
Source: PLoS Comput Biol. 2022 Jun 29;18(6):e1010238. doi: 10.1371/journal.pcbi.1010238 (PMC9275697; doi:10.1371/journal.pcbi.1010238)
Supplement: S2 File — (TAR.GZ) [file pcbi.1010238.s006.tar.gz › s2/features_average-yeast/filter_247_idr_activations.txt]

YBR041W	YBR041W_idr_1	1.41388	0.658102982167	SPIQVVVFALSRIFLLLFRLIKLIITPIQKSLGYLFGNSPIQVVVFALSRIFLLLFRLIKLIITPIQKSLGYLFGNSPIQVVVFALSRIFLLLFRLIKLIITPIQKSLGYLFGNSPIQVVVFALSRIFLLLFRLIKLIITPIQKSLGYLFGNSPIQVVVFALSRIFLLLFRLIKLIITPIQKSLGYLFGNSPIQVVVFALSRIFLLLFRLIKLIITPIQKSLGYLFGNSPIQVVVFALSRIFLLLFRLIKLIITPI
YBR042C	YBR042C_idr_1	1.23932	0.576849492733	LHQKIAHKVRKVVVPGISLLIFFQGCLILLFLQLTYKTLLHQKIAHKVRKVVVPGISLLIFFQGCLILLFLQLTYKTLLHQKIAHKVRKVVVPGISLLIFFQGCLILLFLQLTYKTLLHQKIAHKVRKVVVPGISLLIFFQGCLILLFLQLTYKTLLHQKIAHKVRKVVVPGISLLIFFQGCLILLFLQLTYKTLLHQKIAHKVRKVVVPGISLLIFFQGCLILLFLQLTYKTLLHQKIAHKVRKVVVPGISLLIF
YBR074W	YBR074W_idr_1	1.29881	0.604541737426	KLKSVFRSVLKYRKTNLSLLLLITYSIITLLYIFDHERYKLNLPKEDEHPKLKSVFRSVLKYRKTNLSLLLLITYSIITLLYIFDHERYKLNLPKEDEHPKLKSVFRSVLKYRKTNLSLLLLITYSIITLLYIFDHERYKLNLPKEDEHPKLKSVFRSVLKYRKTNLSLLLLITYSIITLLYIFDHERYKLNLPKEDEHPKLKSVFRSVLKYRKTNLSLLLLITYSIITLLYIFDHERYKLNLPKEDEHPKLKSVF
YBR139W	YBR139W_idr_1	1.35966	0.632864646432	KYLNLVFVLQLLISIKYASFGRAFSLFEDDKYLNLVFVLQLLISIKYASFGRAFSLFEDDKYLNLVFVLQLLISIKYASFGRAFSLFEDDKYLNLVFVLQLLISIKYASFGRAFSLFEDDKYLNLVFVLQLLISIKYASFGRAFSLFEDDKYLNLVFVLQLLISIKYASFGRAFSLFEDDKYLNLVFVLQLLISIKYASFGRAFSLFEDDKYLNLVFVLQLLISIKYASFGRAFSLFEDDKYLNLVFVLQLLISIK
YDL052C	YDL052C_idr_1	1.21674	0.566341990513	SVIGRFLYYLRSVLVVLALAGCGFYGVIASISVIGRFLYYLRSVLVVLALAGCGFYGVIASISVIGRFLYYLRSVLVVLALAGCGFYGVIASISVIGRFLYYLRSVLVVLALAGCGFYGVIASISVIGRFLYYLRSVLVVLALAGCGFYGVIASISVIGRFLYYLRSVLVVLALAGCGFYGVIASISVIGRFLYYLRSVLVVLALAGCGFYGVIASISVIGRFLYYLRSVLVVLALAGCGFYGVIASISVIGRFLY
YIL014W	YIL014W_idr_1	1.74092	0.81032362967	LKSLKSRRLILKRLVTLLLSLFFSYLIFSASRNVTSSNLKSLKSRRLILKRLVTLLLSLFFSYLIFSASRNVTSSNLKSLKSRRLILKRLVTLLLSLFFSYLIFSASRNVTSSNLKSLKSRRLILKRLVTLLLSLFFSYLIFSASRNVTSSNLKSLKSRRLILKRLVTLLLSLFFSYLIFSASRNVTSSNLKSLKSRRLILKRLVTLLLSLFFSYLIFSASRNVTSSNLKSLKSRRLILKRLVTLLLSLFFSYLIF
YIL085C	YIL085C_idr_1	1.54675	0.719948867695	AIRLNPKVRRFLLDKCRQKRYGFLFLGCIFAILYCMGTWPAIRLNPKVRRFLLDKCRQKRYGFLFLGCIFAILYCMGTWPAIRLNPKVRRFLLDKCRQKRYGFLFLGCIFAILYCMGTWPAIRLNPKVRRFLLDKCRQKRYGFLFLGCIFAILYCMGTWPAIRLNPKVRRFLLDKCRQKRYGFLFLGCIFAILYCMGTWPAIRLNPKVRRFLLDKCRQKRYGFLFLGCIFAILYCMGTWPAIRLNPKVRRFLLDKC
YJL186W	YJL186W_idr_1	1.44138	0.670900762424	LIRLKKRKILQVIVSAVVLILFFCSVHNDVSSSWLYGKKLRLPVLTLIRLKKRKILQVIVSAVVLILFFCSVHNDVSSSWLYGKKLRLPVLTLIRLKKRKILQVIVSAVVLILFFCSVHNDVSSSWLYGKKLRLPVLTLIRLKKRKILQVIVSAVVLILFFCSVHNDVSSSWLYGKKLRLPVLTLIRLKKRKILQVIVSAVVLILFFCSVHNDVSSSWLYGKKLRLPVLTLIRLKKRKILQVIVSAVVLILFFCSV
YJR051W	YJR051W_idr_1	1.42212	0.661936240426	IRSVRRVFIYVSIFVLIIVLKRTLSGTDQIRSVRRVFIYVSIFVLIIVLKRTLSGTDQIRSVRRVFIYVSIFVLIIVLKRTLSGTDQIRSVRRVFIYVSIFVLIIVLKRTLSGTDQIRSVRRVFIYVSIFVLIIVLKRTLSGTDQIRSVRRVFIYVSIFVLIIVLKRTLSGTDQIRSVRRVFIYVSIFVLIIVLKRTLSGTDQIRSVRRVFIYVSIFVLIIVLKRTLSGTDQIRSVRRVFIYVSIFVLIIVLKRTL
YJR061W	YJR061W_idr_1	2.14842	1.0	MLSLRRFSMYVLRSLRLHFKKIIITLLTIQLLFITIFMLSLRRFSMYVLRSLRLHFKKIIITLLTIQLLFITIFMLSLRRFSMYVLRSLRLHFKKIIITLLTIQLLFITIFMLSLRRFSMYVLRSLRLHFKKIIITLLTIQLLFITIFMLSLRRFSMYVLRSLRLHFKKIIITLLTIQLLFITIFMLSLRRFSMYVLRSLRLHFKKIIITLLTIQLLFITIFMLSLRRFSMYVLRSLRLHFKKIIITLLTIQLLFI
YJR075W	YJR075W_idr_1	1.84751	0.859937368586	AKTTKRASSFRRLMIFAIIALISLAFGVRYLFHNSNAAKTTKRASSFRRLMIFAIIALISLAFGVRYLFHNSNAAKTTKRASSFRRLMIFAIIALISLAFGVRYLFHNSNAAKTTKRASSFRRLMIFAIIALISLAFGVRYLFHNSNAAKTTKRASSFRRLMIFAIIALISLAFGVRYLFHNSNAAKTTKRASSFRRLMIFAIIALISLAFGVRYLFHNSNAAKTTKRASSFRRLMIFAIIALISLAFGVRYLFHN
YKL201C	YKL201C_idr_1	1.54755	0.72032057456	LQRISSKLHRRFLSGLLRVKHYPLRRILLLQRISSKLHRRFLSGLLRVKHYPLRRILLLQRISSKLHRRFLSGLLRVKHYPLRRILLLQRISSKLHRRFLSGLLRVKHYPLRRILLLQRISSKLHRRFLSGLLRVKHYPLRRILLLQRISSKLHRRFLSGLLRVKHYPLRRILLLQRISSKLHRRFLSGLLRVKHYPLRRILLLQRISSKLHRRFLSGLLRVKHYPLRRILLLQRISSKLHRRFLSGLLRVKHYPL
YKR044W	YKR044W_idr_1	1.25872	0.585882097179	SRDVRAEKLAISLLILSLFLIFQLVAEIYLNNGDQYHTETSPFTSRDVRAEKLAISLLILSLFLIFQLVAEIYLNNGDQYHTETSPFTSRDVRAEKLAISLLILSLFLIFQLVAEIYLNNGDQYHTETSPFTSRDVRAEKLAISLLILSLFLIFQLVAEIYLNNGDQYHTETSPFTSRDVRAEKLAISLLILSLFLIFQLVAEIYLNNGDQYHTETSPFTSRDVRAEKLAISLLILSLFLIFQLVAEIYLNNGDQY
YKR061W	YKR061W_idr_1	1.6618	0.773497627879	QICKVFLTQVKKLLFVSLLFCLIAQTCWLALVPYQRQLSLDSYFFQICKVFLTQVKKLLFVSLLFCLIAQTCWLALVPYQRQLSLDSYFFQICKVFLTQVKKLLFVSLLFCLIAQTCWLALVPYQRQLSLDSYFFQICKVFLTQVKKLLFVSLLFCLIAQTCWLALVPYQRQLSLDSYFFQICKVFLTQVKKLLFVSLLFCLIAQTCWLALVPYQRQLSLDSYFFQICKVFLTQVKKLLFVSLLFCLIAQTCWLAL
YLL031C	YLL031C_idr_2	1.34639	0.626689673762	IILLVFIAILQFISIAFFTRGFLLSRHVLDNISSQNETSKLIILLVFIAILQFISIAFFTRGFLLSRHVLDNISSQNETSKLIILLVFIAILQFISIAFFTRGFLLSRHVLDNISSQNETSKLIILLVFIAILQFISIAFFTRGFLLSRHVLDNISSQNETSKLIILLVFIAILQFISIAFFTRGFLLSRHVLDNISSQNETSKLIILLVFIAILQFISIAFFTRGFLLSRHVLDNISSQNETSKLIILLVFIAIL
YLR454W	YLR454W_idr_1	1.95292	0.909001565064	MFPINVLLYKWLIFAVTFLWSCKILLRKLMFPINVLLYKWLIFAVTFLWSCKILLRKLMFPINVLLYKWLIFAVTFLWSCKILLRKLMFPINVLLYKWLIFAVTFLWSCKILLRKLMFPINVLLYKWLIFAVTFLWSCKILLRKLMFPINVLLYKWLIFAVTFLWSCKILLRKLMFPINVLLYKWLIFAVTFLWSCKILLRKLMFPINVLLYKWLIFAVTFLWSCKILLRKLMFPINVLLYKWLIFAVTFLWSCKI
YML104C	YML104C_idr_1	1.65011	0.768056802624	PKFPQFRLILVLFYLISMIQWSVITFSLGFFLNPKFPQFRLILVLFYLISMIQWSVITFSLGFFLNPKFPQFRLILVLFYLISMIQWSVITFSLGFFLNPKFPQFRLILVLFYLISMIQWSVITFSLGFFLNPKFPQFRLILVLFYLISMIQWSVITFSLGFFLNPKFPQFRLILVLFYLISMIQWSVITFSLGFFLNPKFPQFRLILVLFYLISMIQWSVITFSLGFFLNPKFPQFRLILVLFYLISMIQWSVIT
YMR281W	YMR281W_idr_1	1.4422	0.671282512421	KMLRRTKVNFSKLLYKITKLAIVLTILYIYFTPKIVSRNNKMLRRTKVNFSKLLYKITKLAIVLTILYIYFTPKIVSRNNKMLRRTKVNFSKLLYKITKLAIVLTILYIYFTPKIVSRNNKMLRRTKVNFSKLLYKITKLAIVLTILYIYFTPKIVSRNNKMLRRTKVNFSKLLYKITKLAIVLTILYIYFTPKIVSRNNKMLRRTKVNFSKLLYKITKLAIVLTILYIYFTPKIVSRNNKMLRRTKVNFSKLLYK
YNR028W	YNR028W_idr_1	1.26439	0.588522442183	KSFFLYLYVAFMFSCITALPLPVDNKRASSDSLDLKKKKSFFLYLYVAFMFSCITALPLPVDNKRASSDSLDLKKKKSFFLYLYVAFMFSCITALPLPVDNKRASSDSLDLKKKKSFFLYLYVAFMFSCITALPLPVDNKRASSDSLDLKKKKSFFLYLYVAFMFSCITALPLPVDNKRASSDSLDLKKKKSFFLYLYVAFMFSCITALPLPVDNKRASSDSLDLKKKKSFFLYLYVAFMFSCITALPLPVDNKRA
YPL050C	YPL050C_idr_1	1.37224	0.638720902244	SLSLVSYRLRKNPWVNIFLPVLAIFLIYIIFFQRDQSLSLVSYRLRKNPWVNIFLPVLAIFLIYIIFFQRDQSLSLVSYRLRKNPWVNIFLPVLAIFLIYIIFFQRDQSLSLVSYRLRKNPWVNIFLPVLAIFLIYIIFFQRDQSLSLVSYRLRKNPWVNIFLPVLAIFLIYIIFFQRDQSLSLVSYRLRKNPWVNIFLPVLAIFLIYIIFFQRDQSLSLVSYRLRKNPWVNIFLPVLAIFLIYIIFFQRDQSLSL
