# Supplementary material for: Discovering molecular features of intrinsically disordered regions by using evolution for contrastive learning
Source: PLoS Comput Biol. 2022 Jun 29;18(6):e1010238. doi: 10.1371/journal.pcbi.1010238 (PMC9275697; doi:10.1371/journal.pcbi.1010238)
Supplement: S2 File — (TAR.GZ) [file pcbi.1010238.s006.tar.gz › s2/features_average-yeast/filter_28_idr_activations.txt]

YBR221C	YBR221C_idr_1	1.222	0.810421546084	FSRLPTSLARNVARRAPTSFVRPSAAAAALRFSFSRLPTSLARNVARRAPTSFVRPSAAAAALRFSFSRLPTSLARNVARRAPTSFVRPSAAAAALRFSFSRLPTSLARNVARRAPTSFVRPSAAAAALRFSFSRLPTSLARNVARRAPTSFVRPSAAAAALRFSFSRLPTSLARNVARRAPTSFVRPSAAAAALRFSFSRLPTSLARNVARRAPTSFVRPSAAAAALRFSFSRLPTSLARNVARRAPTSFVRPSA
YCL033C	YCL033C_idr_1	1.00341	0.665453823862	NKWSRLYVITVRRTFPGRRNIVLTQYWNKSKKNKWSRLYVITVRRTFPGRRNIVLTQYWNKSKKNKWSRLYVITVRRTFPGRRNIVLTQYWNKSKKNKWSRLYVITVRRTFPGRRNIVLTQYWNKSKKNKWSRLYVITVRRTFPGRRNIVLTQYWNKSKKNKWSRLYVITVRRTFPGRRNIVLTQYWNKSKKNKWSRLYVITVRRTFPGRRNIVLTQYWNKSKKNKWSRLYVITVRRTFPGRRNIVLTQYWNKSKK
YDL052C	YDL052C_idr_1	1.06456	0.706009386665	SVIGRFLYYLRSVLVVLALAGCGFYGVIASISVIGRFLYYLRSVLVVLALAGCGFYGVIASISVIGRFLYYLRSVLVVLALAGCGFYGVIASISVIGRFLYYLRSVLVVLALAGCGFYGVIASISVIGRFLYYLRSVLVVLALAGCGFYGVIASISVIGRFLYYLRSVLVVLALAGCGFYGVIASISVIGRFLYYLRSVLVVLALAGCGFYGVIASISVIGRFLYYLRSVLVVLALAGCGFYGVIASISVIGRFLY
YDL090C	YDL090C_idr_1	0.963405	0.638924735518	RQRVGRSIARAKFINTALLGRKRPVMERVVDIAHRQRVGRSIARAKFINTALLGRKRPVMERVVDIAHRQRVGRSIARAKFINTALLGRKRPVMERVVDIAHRQRVGRSIARAKFINTALLGRKRPVMERVVDIAHRQRVGRSIARAKFINTALLGRKRPVMERVVDIAHRQRVGRSIARAKFINTALLGRKRPVMERVVDIAHRQRVGRSIARAKFINTALLGRKRPVMERVVDIAHRQRVGRSIARAKFINTAL
YEL052W	YEL052W_idr_1	0.946204	0.627517087596	IALKPNAVRTFRQVQHCSFRICRYQSTKSNIALKPNAVRTFRQVQHCSFRICRYQSTKSNIALKPNAVRTFRQVQHCSFRICRYQSTKSNIALKPNAVRTFRQVQHCSFRICRYQSTKSNIALKPNAVRTFRQVQHCSFRICRYQSTKSNIALKPNAVRTFRQVQHCSFRICRYQSTKSNIALKPNAVRTFRQVQHCSFRICRYQSTKSNIALKPNAVRTFRQVQHCSFRICRYQSTKSNIALKPNAVRTFRQVQH
YER113C	YER113C_idr_1	0.949933	0.629989773729	RVRPKRSVITLMAIVVVMLILRNQFYSSRTRGHGQEPVRVRPKRSVITLMAIVVVMLILRNQFYSSRTRGHGQEPVRVRPKRSVITLMAIVVVMLILRNQFYSSRTRGHGQEPVRVRPKRSVITLMAIVVVMLILRNQFYSSRTRGHGQEPVRVRPKRSVITLMAIVVVMLILRNQFYSSRTRGHGQEPVRVRPKRSVITLMAIVVVMLILRNQFYSSRTRGHGQEPVRVRPKRSVITLMAIVVVMLILRNQFYSS
YER182W	YER182W_idr_1	1.16758	0.774333365352	FKRIAIAQIRTYTNGVVFKTASKPKRRWIPWTFKRIAIAQIRTYTNGVVFKTASKPKRRWIPWTFKRIAIAQIRTYTNGVVFKTASKPKRRWIPWTFKRIAIAQIRTYTNGVVFKTASKPKRRWIPWTFKRIAIAQIRTYTNGVVFKTASKPKRRWIPWTFKRIAIAQIRTYTNGVVFKTASKPKRRWIPWTFKRIAIAQIRTYTNGVVFKTASKPKRRWIPWTFKRIAIAQIRTYTNGVVFKTASKPKRRWIPWT
YGR027C	YGR027C_idr_1	1.03152	0.684100659391	PPKQQLSKAAKAAAALAGGKKSKKKWSKKPPKQQLSKAAKAAAALAGGKKSKKKWSKKPPKQQLSKAAKAAAALAGGKKSKKKWSKKPPKQQLSKAAKAAAALAGGKKSKKKWSKKPPKQQLSKAAKAAAALAGGKKSKKKWSKKPPKQQLSKAAKAAAALAGGKKSKKKWSKKPPKQQLSKAAKAAAALAGGKKSKKKWSKKPPKQQLSKAAKAAAALAGGKKSKKKWSKKPPKQQLSKAAKAAAALAGGKKSKK
YHR051W	YHR051W_idr_1	1.00441	0.666120448628	LSRAIFRNPVINRTLLRARPGAYHATRLTKNTFIQSRKLSRAIFRNPVINRTLLRARPGAYHATRLTKNTFIQSRKLSRAIFRNPVINRTLLRARPGAYHATRLTKNTFIQSRKLSRAIFRNPVINRTLLRARPGAYHATRLTKNTFIQSRKLSRAIFRNPVINRTLLRARPGAYHATRLTKNTFIQSRKLSRAIFRNPVINRTLLRARPGAYHATRLTKNTFIQSRKLSRAIFRNPVINRTLLRARPGAYHATRL
YIL016W	YIL016W_idr_4	0.958332	0.635560067184	STSTYVLLAVIAVVFLVTIRRPNGSKGKSSKKRASKKNKKGKNQFEKASTSTYVLLAVIAVVFLVTIRRPNGSKGKSSKKRASKKNKKGKNQFEKASTSTYVLLAVIAVVFLVTIRRPNGSKGKSSKKRASKKNKKGKNQFEKASTSTYVLLAVIAVVFLVTIRRPNGSKGKSSKKRASKKNKKGKNQFEKASTSTYVLLAVIAVVFLVTIRRPNGSKGKSSKKRASKKNKKGKNQFEKASTSTYVLLAVIAVVFL
YIR024C	YIR024C_idr_1	1.0337	0.685546567875	FMARQVLRNGLFLRSLAPIKITARTVASANAGIKRKFMARQVLRNGLFLRSLAPIKITARTVASANAGIKRKFMARQVLRNGLFLRSLAPIKITARTVASANAGIKRKFMARQVLRNGLFLRSLAPIKITARTVASANAGIKRKFMARQVLRNGLFLRSLAPIKITARTVASANAGIKRKFMARQVLRNGLFLRSLAPIKITARTVASANAGIKRKFMARQVLRNGLFLRSLAPIKITARTVASANAGIKRKFMAR
YJL102W	YJL102W_idr_1	1.17542	0.779533386382	WKWNVRRWAGARVNISKNRLSVINVGSRYLSWKWNVRRWAGARVNISKNRLSVINVGSRYLSWKWNVRRWAGARVNISKNRLSVINVGSRYLSWKWNVRRWAGARVNISKNRLSVINVGSRYLSWKWNVRRWAGARVNISKNRLSVINVGSRYLSWKWNVRRWAGARVNISKNRLSVINVGSRYLSWKWNVRRWAGARVNISKNRLSVINVGSRYLSWKWNVRRWAGARVNISKNRLSVINVGSRYLSWKWNVRRW
YJL209W	YJL209W_idr_1	1.06379	0.705501275023	FLPRLVRYRTERFIKMVPTRTLRRINHSSRFLPRLVRYRTERFIKMVPTRTLRRINHSSRFLPRLVRYRTERFIKMVPTRTLRRINHSSRFLPRLVRYRTERFIKMVPTRTLRRINHSSRFLPRLVRYRTERFIKMVPTRTLRRINHSSRFLPRLVRYRTERFIKMVPTRTLRRINHSSRFLPRLVRYRTERFIKMVPTRTLRRINHSSRFLPRLVRYRTERFIKMVPTRTLRRINHSSRFLPRLVRYRTERFIKM
YJR051W	YJR051W_idr_1	1.50785	1.0	IRSVRRVFIYVSIFVLIIVLKRTLSGTDQIRSVRRVFIYVSIFVLIIVLKRTLSGTDQIRSVRRVFIYVSIFVLIIVLKRTLSGTDQIRSVRRVFIYVSIFVLIIVLKRTLSGTDQIRSVRRVFIYVSIFVLIIVLKRTLSGTDQIRSVRRVFIYVSIFVLIIVLKRTLSGTDQIRSVRRVFIYVSIFVLIIVLKRTLSGTDQIRSVRRVFIYVSIFVLIIVLKRTLSGTDQIRSVRRVFIYVSIFVLIIVLKRTL
YKL113C	YKL113C_idr_1	1.01661	0.674209835799	TKEQLAAAAKRAQENKKLNKNKNKVTKGRRTKEQLAAAAKRAQENKKLNKNKNKVTKGRRTKEQLAAAAKRAQENKKLNKNKNKVTKGRRTKEQLAAAAKRAQENKKLNKNKNKVTKGRRTKEQLAAAAKRAQENKKLNKNKNKVTKGRRTKEQLAAAAKRAQENKKLNKNKNKVTKGRRTKEQLAAAAKRAQENKKLNKNKNKVTKGRRTKEQLAAAAKRAQENKKLNKNKNKVTKGRRTKEQLAAAAKRAQENK
YKL201C	YKL201C_idr_1	1.09403	0.7255529084	LQRISSKLHRRFLSGLLRVKHYPLRRILLLQRISSKLHRRFLSGLLRVKHYPLRRILLLQRISSKLHRRFLSGLLRVKHYPLRRILLLQRISSKLHRRFLSGLLRVKHYPLRRILLLQRISSKLHRRFLSGLLRVKHYPLRRILLLQRISSKLHRRFLSGLLRVKHYPLRRILLLQRISSKLHRRFLSGLLRVKHYPLRRILLLQRISSKLHRRFLSGLLRVKHYPLRRILLLQRISSKLHRRFLSGLLRVKHYPL
YLR333C	YLR333C_idr_1	1.03152	0.684100659391	PPKQQLSKAAKAAAALAGGKKSKKKWSKKPPKQQLSKAAKAAAALAGGKKSKKKWSKKPPKQQLSKAAKAAAALAGGKKSKKKWSKKPPKQQLSKAAKAAAALAGGKKSKKKWSKKPPKQQLSKAAKAAAALAGGKKSKKKWSKKPPKQQLSKAAKAAAALAGGKKSKKKWSKKPPKQQLSKAAKAAAALAGGKKSKKKWSKKPPKQQLSKAAKAAAALAGGKKSKKKWSKKPPKQQLSKAAKAAAALAGGKKSKK
YLR355C	YLR355C_idr_1	1.28064	0.849312997799	LRTQAARLICNSRVITAKRTFALATRAAAYSRPAARFVKLRTQAARLICNSRVITAKRTFALATRAAAYSRPAARFVKLRTQAARLICNSRVITAKRTFALATRAAAYSRPAARFVKLRTQAARLICNSRVITAKRTFALATRAAAYSRPAARFVKLRTQAARLICNSRVITAKRTFALATRAAAYSRPAARFVKLRTQAARLICNSRVITAKRTFALATRAAAYSRPAARFVKLRTQAARLICNSRVITAKRTFA
YMR183C	YMR183C_idr_2	1.01922	0.675943676848	ARKARKNKIRCLIICFIIFAIVVVVVVVPSVVETRKARKARKNKIRCLIICFIIFAIVVVVVVVPSVVETRKARKARKNKIRCLIICFIIFAIVVVVVVVPSVVETRKARKARKNKIRCLIICFIIFAIVVVVVVVPSVVETRKARKARKNKIRCLIICFIIFAIVVVVVVVPSVVETRKARKARKNKIRCLIICFIIFAIVVVVVVVPSVVETRKARKARKNKIRCLIICFIIFAIVVVVVVVPSVVETRKARKA
YPL232W	YPL232W_idr_4	1.446	0.958979412663	RKARKNKIRCWLIVFAIIVVVVVVVVVPAVVKTRRKARKNKIRCWLIVFAIIVVVVVVVVVPAVVKTRRKARKNKIRCWLIVFAIIVVVVVVVVVPAVVKTRRKARKNKIRCWLIVFAIIVVVVVVVVVPAVVKTRRKARKNKIRCWLIVFAIIVVVVVVVVVPAVVKTRRKARKNKIRCWLIVFAIIVVVVVVVVVPAVVKTRRKARKNKIRCWLIVFAIIVVVVVVVVVPAVVKTRRKARKNKIRCWLIVFAII
