# Supplementary material for: Discovering molecular features of intrinsically disordered regions by using evolution for contrastive learning
Source: PLoS Comput Biol. 2022 Jun 29;18(6):e1010238. doi: 10.1371/journal.pcbi.1010238 (PMC9275697; doi:10.1371/journal.pcbi.1010238)
Supplement: S2 File — (TAR.GZ) [file pcbi.1010238.s006.tar.gz › s2/features_average-yeast/filter_30_idr_activations.txt]

YBR139W	YBR139W_idr_1	0.950495	0.804718971666	KYLNLVFVLQLLISIKYASFGRAFSLFEDDKYLNLVFVLQLLISIKYASFGRAFSLFEDDKYLNLVFVLQLLISIKYASFGRAFSLFEDDKYLNLVFVLQLLISIKYASFGRAFSLFEDDKYLNLVFVLQLLISIKYASFGRAFSLFEDDKYLNLVFVLQLLISIKYASFGRAFSLFEDDKYLNLVFVLQLLISIKYASFGRAFSLFEDDKYLNLVFVLQLLISIKYASFGRAFSLFEDDKYLNLVFVLQLLISIK
YDL052C	YDL052C_idr_1	0.981947	0.831347221064	SVIGRFLYYLRSVLVVLALAGCGFYGVIASISVIGRFLYYLRSVLVVLALAGCGFYGVIASISVIGRFLYYLRSVLVVLALAGCGFYGVIASISVIGRFLYYLRSVLVVLALAGCGFYGVIASISVIGRFLYYLRSVLVVLALAGCGFYGVIASISVIGRFLYYLRSVLVVLALAGCGFYGVIASISVIGRFLYYLRSVLVVLALAGCGFYGVIASISVIGRFLYYLRSVLVVLALAGCGFYGVIASISVIGRFLY
YFR018C	YFR018C_idr_1	0.917665	0.776924266301	GMKYVLPLRLIGLAYLLVLFQVHRVTGWEGMKYVLPLRLIGLAYLLVLFQVHRVTGWEGMKYVLPLRLIGLAYLLVLFQVHRVTGWEGMKYVLPLRLIGLAYLLVLFQVHRVTGWEGMKYVLPLRLIGLAYLLVLFQVHRVTGWEGMKYVLPLRLIGLAYLLVLFQVHRVTGWEGMKYVLPLRLIGLAYLLVLFQVHRVTGWEGMKYVLPLRLIGLAYLLVLFQVHRVTGWEGMKYVLPLRLIGLAYLLVLFQVHR
YGR031W	YGR031W_idr_1	0.823805	0.697459119289	MILGKAGILAQYGTIYVRQNTIRNNLSSCIFKQSLCAFHSLAKVLQQMILGKAGILAQYGTIYVRQNTIRNNLSSCIFKQSLCAFHSLAKVLQQMILGKAGILAQYGTIYVRQNTIRNNLSSCIFKQSLCAFHSLAKVLQQMILGKAGILAQYGTIYVRQNTIRNNLSSCIFKQSLCAFHSLAKVLQQMILGKAGILAQYGTIYVRQNTIRNNLSSCIFKQSLCAFHSLAKVLQQMILGKAGILAQYGTIYVRQNT
YIL014W	YIL014W_idr_1	0.961023	0.81363227979	LKSLKSRRLILKRLVTLLLSLFFSYLIFSASRNVTSSNLKSLKSRRLILKRLVTLLLSLFFSYLIFSASRNVTSSNLKSLKSRRLILKRLVTLLLSLFFSYLIFSASRNVTSSNLKSLKSRRLILKRLVTLLLSLFFSYLIFSASRNVTSSNLKSLKSRRLILKRLVTLLLSLFFSYLIFSASRNVTSSNLKSLKSRRLILKRLVTLLLSLFFSYLIFSASRNVTSSNLKSLKSRRLILKRLVTLLLSLFFSYLIF
YJL034W	YJL034W_idr_1	0.966753	0.818483101603	FFNRLSAGKLLVPLSVVLYALFVVILPLQNSFHSSNVLVRGADDFFNRLSAGKLLVPLSVVLYALFVVILPLQNSFHSSNVLVRGADDFFNRLSAGKLLVPLSVVLYALFVVILPLQNSFHSSNVLVRGADDFFNRLSAGKLLVPLSVVLYALFVVILPLQNSFHSSNVLVRGADDFFNRLSAGKLLVPLSVVLYALFVVILPLQNSFHSSNVLVRGADDFFNRLSAGKLLVPLSVVLYALFVVILPLQNSFHSSN
YJL186W	YJL186W_idr_1	0.823969	0.697598296687	LIRLKKRKILQVIVSAVVLILFFCSVHNDVSSSWLYGKKLRLPVLTLIRLKKRKILQVIVSAVVLILFFCSVHNDVSSSWLYGKKLRLPVLTLIRLKKRKILQVIVSAVVLILFFCSVHNDVSSSWLYGKKLRLPVLTLIRLKKRKILQVIVSAVVLILFFCSVHNDVSSSWLYGKKLRLPVLTLIRLKKRKILQVIVSAVVLILFFCSVHNDVSSSWLYGKKLRLPVLTLIRLKKRKILQVIVSAVVLILFFCSV
YJR051W	YJR051W_idr_1	0.82717	0.70030847121	IRSVRRVFIYVSIFVLIIVLKRTLSGTDQIRSVRRVFIYVSIFVLIIVLKRTLSGTDQIRSVRRVFIYVSIFVLIIVLKRTLSGTDQIRSVRRVFIYVSIFVLIIVLKRTLSGTDQIRSVRRVFIYVSIFVLIIVLKRTLSGTDQIRSVRRVFIYVSIFVLIIVLKRTLSGTDQIRSVRRVFIYVSIFVLIIVLKRTLSGTDQIRSVRRVFIYVSIFVLIIVLKRTLSGTDQIRSVRRVFIYVSIFVLIIVLKRTL
YJR061W	YJR061W_idr_1	1.01796	0.86184024211	MLSLRRFSMYVLRSLRLHFKKIIITLLTIQLLFITIFMLSLRRFSMYVLRSLRLHFKKIIITLLTIQLLFITIFMLSLRRFSMYVLRSLRLHFKKIIITLLTIQLLFITIFMLSLRRFSMYVLRSLRLHFKKIIITLLTIQLLFITIFMLSLRRFSMYVLRSLRLHFKKIIITLLTIQLLFITIFMLSLRRFSMYVLRSLRLHFKKIIITLLTIQLLFITIFMLSLRRFSMYVLRSLRLHFKKIIITLLTIQLLFI
YKR061W	YKR061W_idr_1	0.809317	0.685192786432	QICKVFLTQVKKLLFVSLLFCLIAQTCWLALVPYQRQLSLDSYFFQICKVFLTQVKKLLFVSLLFCLIAQTCWLALVPYQRQLSLDSYFFQICKVFLTQVKKLLFVSLLFCLIAQTCWLALVPYQRQLSLDSYFFQICKVFLTQVKKLLFVSLLFCLIAQTCWLALVPYQRQLSLDSYFFQICKVFLTQVKKLLFVSLLFCLIAQTCWLALVPYQRQLSLDSYFFQICKVFLTQVKKLLFVSLLFCLIAQTCWLAL
YLL031C	YLL031C_idr_2	0.930821	0.78806259612	IILLVFIAILQFISIAFFTRGFLLSRHVLDNISSQNETSKLIILLVFIAILQFISIAFFTRGFLLSRHVLDNISSQNETSKLIILLVFIAILQFISIAFFTRGFLLSRHVLDNISSQNETSKLIILLVFIAILQFISIAFFTRGFLLSRHVLDNISSQNETSKLIILLVFIAILQFISIAFFTRGFLLSRHVLDNISSQNETSKLIILLVFIAILQFISIAFFTRGFLLSRHVLDNISSQNETSKLIILLVFIAIL
YLR087C	YLR087C_idr_1	0.798049	0.675653180017	EAISQLRGVPLTHQKDFSWVFLVDWILTVVVCEAISQLRGVPLTHQKDFSWVFLVDWILTVVVCEAISQLRGVPLTHQKDFSWVFLVDWILTVVVCEAISQLRGVPLTHQKDFSWVFLVDWILTVVVCEAISQLRGVPLTHQKDFSWVFLVDWILTVVVCEAISQLRGVPLTHQKDFSWVFLVDWILTVVVCEAISQLRGVPLTHQKDFSWVFLVDWILTVVVCEAISQLRGVPLTHQKDFSWVFLVDWILTVVVC
YLR454W	YLR454W_idr_1	0.909388	0.769916497598	MFPINVLLYKWLIFAVTFLWSCKILLRKLMFPINVLLYKWLIFAVTFLWSCKILLRKLMFPINVLLYKWLIFAVTFLWSCKILLRKLMFPINVLLYKWLIFAVTFLWSCKILLRKLMFPINVLLYKWLIFAVTFLWSCKILLRKLMFPINVLLYKWLIFAVTFLWSCKILLRKLMFPINVLLYKWLIFAVTFLWSCKILLRKLMFPINVLLYKWLIFAVTFLWSCKILLRKLMFPINVLLYKWLIFAVTFLWSCKI
YML104C	YML104C_idr_1	0.97355	0.824238324187	PKFPQFRLILVLFYLISMIQWSVITFSLGFFLNPKFPQFRLILVLFYLISMIQWSVITFSLGFFLNPKFPQFRLILVLFYLISMIQWSVITFSLGFFLNPKFPQFRLILVLFYLISMIQWSVITFSLGFFLNPKFPQFRLILVLFYLISMIQWSVITFSLGFFLNPKFPQFRLILVLFYLISMIQWSVITFSLGFFLNPKFPQFRLILVLFYLISMIQWSVITFSLGFFLNPKFPQFRLILVLFYLISMIQWSVIT
YMR073C	YMR073C_idr_2	0.82187	0.695821286936	TKFVSLQLIQDLLDDPVFQKDNFKFSPSQLKNQLLVQKIPLYKTKFVSLQLIQDLLDDPVFQKDNFKFSPSQLKNQLLVQKIPLYKTKFVSLQLIQDLLDDPVFQKDNFKFSPSQLKNQLLVQKIPLYKTKFVSLQLIQDLLDDPVFQKDNFKFSPSQLKNQLLVQKIPLYKTKFVSLQLIQDLLDDPVFQKDNFKFSPSQLKNQLLVQKIPLYKTKFVSLQLIQDLLDDPVFQKDNFKFSPSQLKNQLLVQKIPL
YMR183C	YMR183C_idr_2	1.18115	1.0	ARKARKNKIRCLIICFIIFAIVVVVVVVPSVVETRKARKARKNKIRCLIICFIIFAIVVVVVVVPSVVETRKARKARKNKIRCLIICFIIFAIVVVVVVVPSVVETRKARKARKNKIRCLIICFIIFAIVVVVVVVPSVVETRKARKARKNKIRCLIICFIIFAIVVVVVVVPSVVETRKARKARKNKIRCLIICFIIFAIVVVVVVVPSVVETRKARKARKNKIRCLIICFIIFAIVVVVVVVPSVVETRKARKA
YNL029C	YNL029C_idr_1	0.876911	0.742420029515	LLIRRTINAFLGCIHCNLTATCILIAFVITMYVVLVSEPASLLIRRTINAFLGCIHCNLTATCILIAFVITMYVVLVSEPASLLIRRTINAFLGCIHCNLTATCILIAFVITMYVVLVSEPASLLIRRTINAFLGCIHCNLTATCILIAFVITMYVVLVSEPASLLIRRTINAFLGCIHCNLTATCILIAFVITMYVVLVSEPASLLIRRTINAFLGCIHCNLTATCILIAFVITMYVVLVSEPASLLIRRTINAF
YPL050C	YPL050C_idr_1	0.870785	0.737233526755	SLSLVSYRLRKNPWVNIFLPVLAIFLIYIIFFQRDQSLSLVSYRLRKNPWVNIFLPVLAIFLIYIIFFQRDQSLSLVSYRLRKNPWVNIFLPVLAIFLIYIIFFQRDQSLSLVSYRLRKNPWVNIFLPVLAIFLIYIIFFQRDQSLSLVSYRLRKNPWVNIFLPVLAIFLIYIIFFQRDQSLSLVSYRLRKNPWVNIFLPVLAIFLIYIIFFQRDQSLSLVSYRLRKNPWVNIFLPVLAIFLIYIIFFQRDQSLSL
YPL232W	YPL232W_idr_4	1.04092	0.881275523005	RKARKNKIRCWLIVFAIIVVVVVVVVVPAVVKTRRKARKNKIRCWLIVFAIIVVVVVVVVVPAVVKTRRKARKNKIRCWLIVFAIIVVVVVVVVVPAVVKTRRKARKNKIRCWLIVFAIIVVVVVVVVVPAVVKTRRKARKNKIRCWLIVFAIIVVVVVVVVVPAVVKTRRKARKNKIRCWLIVFAIIVVVVVVVVVPAVVKTRRKARKNKIRCWLIVFAIIVVVVVVVVVPAVVKTRRKARKNKIRCWLIVFAII
YPR117W	YPR117W_idr_1	0.823169	0.696920374582	SMLPWSQIRDVSKLLLGFMLFIISIQKIASMLPWSQIRDVSKLLLGFMLFIISIQKIASMLPWSQIRDVSKLLLGFMLFIISIQKIASMLPWSQIRDVSKLLLGFMLFIISIQKIASMLPWSQIRDVSKLLLGFMLFIISIQKIASMLPWSQIRDVSKLLLGFMLFIISIQKIASMLPWSQIRDVSKLLLGFMLFIISIQKIASMLPWSQIRDVSKLLLGFMLFIISIQKIASMLPWSQIRDVSKLLLGFMLFIIS
