# Supplementary material for: Discovering molecular features of intrinsically disordered regions by using evolution for contrastive learning
Source: PLoS Comput Biol. 2022 Jun 29;18(6):e1010238. doi: 10.1371/journal.pcbi.1010238 (PMC9275697; doi:10.1371/journal.pcbi.1010238)
Supplement: S2 File — (TAR.GZ) [file pcbi.1010238.s006.tar.gz › s2/features_average-yeast/filter_34_idr_activations.txt]

YBR041W	YBR041W_idr_1	1.19656	0.845952107446	SPIQVVVFALSRIFLLLFRLIKLIITPIQKSLGYLFGNSPIQVVVFALSRIFLLLFRLIKLIITPIQKSLGYLFGNSPIQVVVFALSRIFLLLFRLIKLIITPIQKSLGYLFGNSPIQVVVFALSRIFLLLFRLIKLIITPIQKSLGYLFGNSPIQVVVFALSRIFLLLFRLIKLIITPIQKSLGYLFGNSPIQVVVFALSRIFLLLFRLIKLIITPIQKSLGYLFGNSPIQVVVFALSRIFLLLFRLIKLIITPI
YBR187W	YBR187W_idr_1	0.992348	0.701576191435	GNMIKKASLIALLPLFTAAAAAATDAETSMESGGNMIKKASLIALLPLFTAAAAAATDAETSMESGGNMIKKASLIALLPLFTAAAAAATDAETSMESGGNMIKKASLIALLPLFTAAAAAATDAETSMESGGNMIKKASLIALLPLFTAAAAAATDAETSMESGGNMIKKASLIALLPLFTAAAAAATDAETSMESGGNMIKKASLIALLPLFTAAAAAATDAETSMESGGNMIKKASLIALLPLFTAAAAAATD
YDR331W	YDR331W_idr_1	1.03342	0.730614202242	RIAMHLPLLLLYIFLLPLSGANNTDAAHEVIRIAMHLPLLLLYIFLLPLSGANNTDAAHEVIRIAMHLPLLLLYIFLLPLSGANNTDAAHEVIRIAMHLPLLLLYIFLLPLSGANNTDAAHEVIRIAMHLPLLLLYIFLLPLSGANNTDAAHEVIRIAMHLPLLLLYIFLLPLSGANNTDAAHEVIRIAMHLPLLLLYIFLLPLSGANNTDAAHEVIRIAMHLPLLLLYIFLLPLSGANNTDAAHEVIRIAMHLPL
YFR018C	YFR018C_idr_1	1.06758	0.754762833841	GMKYVLPLRLIGLAYLLVLFQVHRVTGWEGMKYVLPLRLIGLAYLLVLFQVHRVTGWEGMKYVLPLRLIGLAYLLVLFQVHRVTGWEGMKYVLPLRLIGLAYLLVLFQVHRVTGWEGMKYVLPLRLIGLAYLLVLFQVHRVTGWEGMKYVLPLRLIGLAYLLVLFQVHRVTGWEGMKYVLPLRLIGLAYLLVLFQVHRVTGWEGMKYVLPLRLIGLAYLLVLFQVHRVTGWEGMKYVLPLRLIGLAYLLVLFQVHR
YGL027C	YGL027C_idr_1	1.09441	0.773729805627	LISKSKMFKTFWILTSIVLLASATVDISKLQELISKSKMFKTFWILTSIVLLASATVDISKLQELISKSKMFKTFWILTSIVLLASATVDISKLQELISKSKMFKTFWILTSIVLLASATVDISKLQELISKSKMFKTFWILTSIVLLASATVDISKLQELISKSKMFKTFWILTSIVLLASATVDISKLQELISKSKMFKTFWILTSIVLLASATVDISKLQELISKSKMFKTFWILTSIVLLASATVDISKLQE
YHR007C	YHR007C_idr_1	1.0334	0.730596166472	SATKSIVGEALEYVNIGLSHFLALPLAQRISLIIIIPFIYNIVWQSATKSIVGEALEYVNIGLSHFLALPLAQRISLIIIIPFIYNIVWQSATKSIVGEALEYVNIGLSHFLALPLAQRISLIIIIPFIYNIVWQSATKSIVGEALEYVNIGLSHFLALPLAQRISLIIIIPFIYNIVWQSATKSIVGEALEYVNIGLSHFLALPLAQRISLIIIIPFIYNIVWQSATKSIVGEALEYVNIGLSHFLALPLAQRIS
YHR028C	YHR028C_idr_2	1.21669	0.860179717176	KLIRVGIILVLLIWGTVLLLKSIPHHSNTPDYQEPNSKLIRVGIILVLLIWGTVLLLKSIPHHSNTPDYQEPNSKLIRVGIILVLLIWGTVLLLKSIPHHSNTPDYQEPNSKLIRVGIILVLLIWGTVLLLKSIPHHSNTPDYQEPNSKLIRVGIILVLLIWGTVLLLKSIPHHSNTPDYQEPNSKLIRVGIILVLLIWGTVLLLKSIPHHSNTPDYQEPNSKLIRVGIILVLLIWGTVLLLKSIPHHSNTPDYQE
YHR057C	YHR057C_idr_1	1.08617	0.767906443237	KFSGLWCWLLLFLSVNVIASDVGELIDQDDKFSGLWCWLLLFLSVNVIASDVGELIDQDDKFSGLWCWLLLFLSVNVIASDVGELIDQDDKFSGLWCWLLLFLSVNVIASDVGELIDQDDKFSGLWCWLLLFLSVNVIASDVGELIDQDDKFSGLWCWLLLFLSVNVIASDVGELIDQDDKFSGLWCWLLLFLSVNVIASDVGELIDQDDKFSGLWCWLLLFLSVNVIASDVGELIDQDDKFSGLWCWLLLFLSVN
YIL015W	YIL015W_idr_1	1.26328	0.893121207958	SAINHLCLKLILASFAIINTITALTNDGTGSAINHLCLKLILASFAIINTITALTNDGTGSAINHLCLKLILASFAIINTITALTNDGTGSAINHLCLKLILASFAIINTITALTNDGTGSAINHLCLKLILASFAIINTITALTNDGTGSAINHLCLKLILASFAIINTITALTNDGTGSAINHLCLKLILASFAIINTITALTNDGTGSAINHLCLKLILASFAIINTITALTNDGTGSAINHLCLKLILASFA
YIL085C	YIL085C_idr_1	1.03214	0.729708958299	AIRLNPKVRRFLLDKCRQKRYGFLFLGCIFAILYCMGTWPAIRLNPKVRRFLLDKCRQKRYGFLFLGCIFAILYCMGTWPAIRLNPKVRRFLLDKCRQKRYGFLFLGCIFAILYCMGTWPAIRLNPKVRRFLLDKCRQKRYGFLFLGCIFAILYCMGTWPAIRLNPKVRRFLLDKCRQKRYGFLFLGCIFAILYCMGTWPAIRLNPKVRRFLLDKCRQKRYGFLFLGCIFAILYCMGTWPAIRLNPKVRRFLLDKC
YJL102W	YJL102W_idr_1	1.03316	0.730431147606	WKWNVRRWAGARVNISKNRLSVINVGSRYLSWKWNVRRWAGARVNISKNRLSVINVGSRYLSWKWNVRRWAGARVNISKNRLSVINVGSRYLSWKWNVRRWAGARVNISKNRLSVINVGSRYLSWKWNVRRWAGARVNISKNRLSVINVGSRYLSWKWNVRRWAGARVNISKNRLSVINVGSRYLSWKWNVRRWAGARVNISKNRLSVINVGSRYLSWKWNVRRWAGARVNISKNRLSVINVGSRYLSWKWNVRRW
YJL139C	YJL139C_idr_1	1.01276	0.716004807291	AKGGSLYIVGIFLPIWTFMIYIFGKELFLIRKYQKIDSTYTAKGGSLYIVGIFLPIWTFMIYIFGKELFLIRKYQKIDSTYTAKGGSLYIVGIFLPIWTFMIYIFGKELFLIRKYQKIDSTYTAKGGSLYIVGIFLPIWTFMIYIFGKELFLIRKYQKIDSTYTAKGGSLYIVGIFLPIWTFMIYIFGKELFLIRKYQKIDSTYTAKGGSLYIVGIFLPIWTFMIYIFGKELFLIRKYQKIDSTYTAKGGSLYIVG
YJR061W	YJR061W_idr_1	1.02263	0.722985830122	MLSLRRFSMYVLRSLRLHFKKIIITLLTIQLLFITIFMLSLRRFSMYVLRSLRLHFKKIIITLLTIQLLFITIFMLSLRRFSMYVLRSLRLHFKKIIITLLTIQLLFITIFMLSLRRFSMYVLRSLRLHFKKIIITLLTIQLLFITIFMLSLRRFSMYVLRSLRLHFKKIIITLLTIQLLFITIFMLSLRRFSMYVLRSLRLHFKKIIITLLTIQLLFITIFMLSLRRFSMYVLRSLRLHFKKIIITLLTIQLLFI
YKL154W	YKL154W_idr_1	1.02818	0.726908778616	LSNTLIIACLLVIGTTIALIAVQKASSKTGIKQKLSNTLIIACLLVIGTTIALIAVQKASSKTGIKQKLSNTLIIACLLVIGTTIALIAVQKASSKTGIKQKLSNTLIIACLLVIGTTIALIAVQKASSKTGIKQKLSNTLIIACLLVIGTTIALIAVQKASSKTGIKQKLSNTLIIACLLVIGTTIALIAVQKASSKTGIKQKLSNTLIIACLLVIGTTIALIAVQKASSKTGIKQKLSNTLIIACLLVIGTTIA
YLR001C	YLR001C_idr_1	1.05427	0.745352797356	NMAIQTIKYIFWLLPILGLTQALLQNPGDDNMAIQTIKYIFWLLPILGLTQALLQNPGDDNMAIQTIKYIFWLLPILGLTQALLQNPGDDNMAIQTIKYIFWLLPILGLTQALLQNPGDDNMAIQTIKYIFWLLPILGLTQALLQNPGDDNMAIQTIKYIFWLLPILGLTQALLQNPGDDNMAIQTIKYIFWLLPILGLTQALLQNPGDDNMAIQTIKYIFWLLPILGLTQALLQNPGDDNMAIQTIKYIFWLLPI
YLR454W	YLR454W_idr_1	1.41446	1.0	MFPINVLLYKWLIFAVTFLWSCKILLRKLMFPINVLLYKWLIFAVTFLWSCKILLRKLMFPINVLLYKWLIFAVTFLWSCKILLRKLMFPINVLLYKWLIFAVTFLWSCKILLRKLMFPINVLLYKWLIFAVTFLWSCKILLRKLMFPINVLLYKWLIFAVTFLWSCKILLRKLMFPINVLLYKWLIFAVTFLWSCKILLRKLMFPINVLLYKWLIFAVTFLWSCKILLRKLMFPINVLLYKWLIFAVTFLWSCKI
YML031W	YML031W_idr_3	1.07967	0.763312884366	IIQTVVISLLALPHSPLWELALAFIPNILALNIIQTVVISLLALPHSPLWELALAFIPNILALNIIQTVVISLLALPHSPLWELALAFIPNILALNIIQTVVISLLALPHSPLWELALAFIPNILALNIIQTVVISLLALPHSPLWELALAFIPNILALNIIQTVVISLLALPHSPLWELALAFIPNILALNIIQTVVISLLALPHSPLWELALAFIPNILALNIIQTVVISLLALPHSPLWELALAFIPNILALN
YML104C	YML104C_idr_1	1.19581	0.845420979309	PKFPQFRLILVLFYLISMIQWSVITFSLGFFLNPKFPQFRLILVLFYLISMIQWSVITFSLGFFLNPKFPQFRLILVLFYLISMIQWSVITFSLGFFLNPKFPQFRLILVLFYLISMIQWSVITFSLGFFLNPKFPQFRLILVLFYLISMIQWSVITFSLGFFLNPKFPQFRLILVLFYLISMIQWSVITFSLGFFLNPKFPQFRLILVLFYLISMIQWSVITFSLGFFLNPKFPQFRLILVLFYLISMIQWSVIT
YPL050C	YPL050C_idr_1	1.25236	0.885402151313	SLSLVSYRLRKNPWVNIFLPVLAIFLIYIIFFQRDQSLSLVSYRLRKNPWVNIFLPVLAIFLIYIIFFQRDQSLSLVSYRLRKNPWVNIFLPVLAIFLIYIIFFQRDQSLSLVSYRLRKNPWVNIFLPVLAIFLIYIIFFQRDQSLSLVSYRLRKNPWVNIFLPVLAIFLIYIIFFQRDQSLSLVSYRLRKNPWVNIFLPVLAIFLIYIIFFQRDQSLSLVSYRLRKNPWVNIFLPVLAIFLIYIIFFQRDQSLSL
YPL232W	YPL232W_idr_4	0.991984	0.701318802459	RKARKNKIRCWLIVFAIIVVVVVVVVVPAVVKTRRKARKNKIRCWLIVFAIIVVVVVVVVVPAVVKTRRKARKNKIRCWLIVFAIIVVVVVVVVVPAVVKTRRKARKNKIRCWLIVFAIIVVVVVVVVVPAVVKTRRKARKNKIRCWLIVFAIIVVVVVVVVVPAVVKTRRKARKNKIRCWLIVFAIIVVVVVVVVVPAVVKTRRKARKNKIRCWLIVFAIIVVVVVVVVVPAVVKTRRKARKNKIRCWLIVFAII
YPR117W	YPR117W_idr_1	1.20707	0.853383518846	SMLPWSQIRDVSKLLLGFMLFIISIQKIASMLPWSQIRDVSKLLLGFMLFIISIQKIASMLPWSQIRDVSKLLLGFMLFIISIQKIASMLPWSQIRDVSKLLLGFMLFIISIQKIASMLPWSQIRDVSKLLLGFMLFIISIQKIASMLPWSQIRDVSKLLLGFMLFIISIQKIASMLPWSQIRDVSKLLLGFMLFIISIQKIASMLPWSQIRDVSKLLLGFMLFIISIQKIASMLPWSQIRDVSKLLLGFMLFIIS
