# Supplementary material for: Discovering molecular features of intrinsically disordered regions by using evolution for contrastive learning
Source: PLoS Comput Biol. 2022 Jun 29;18(6):e1010238. doi: 10.1371/journal.pcbi.1010238 (PMC9275697; doi:10.1371/journal.pcbi.1010238)
Supplement: S2 File — (TAR.GZ) [file pcbi.1010238.s006.tar.gz › s2/features_average-yeast/filter_38_idr_activations.txt]

YBL055C	YBL055C_idr_1	0.955185	0.808024097503	WGILLKSSNKSCSRLWKPILTQYYSMTSTAWGILLKSSNKSCSRLWKPILTQYYSMTSTAWGILLKSSNKSCSRLWKPILTQYYSMTSTAWGILLKSSNKSCSRLWKPILTQYYSMTSTAWGILLKSSNKSCSRLWKPILTQYYSMTSTAWGILLKSSNKSCSRLWKPILTQYYSMTSTAWGILLKSSNKSCSRLWKPILTQYYSMTSTAWGILLKSSNKSCSRLWKPILTQYYSMTSTAWGILLKSSNKSCSRLW
YDR349C	YDR349C_idr_1	0.89568	0.757686978514	TCLILWYLWLISTFQLEFATASTANTTTTAKSGTSSSTEEPFTCLILWYLWLISTFQLEFATASTANTTTTAKSGTSSSTEEPFTCLILWYLWLISTFQLEFATASTANTTTTAKSGTSSSTEEPFTCLILWYLWLISTFQLEFATASTANTTTTAKSGTSSSTEEPFTCLILWYLWLISTFQLEFATASTANTTTTAKSGTSSSTEEPFTCLILWYLWLISTFQLEFATASTANTTTTAKSGTSSSTEEPFTCLI
YDR457W	YDR457W_idr_42	0.805998	0.681821390467	EFLFTSPKDQKYFFHRKNEEILTDKEEHEPAYWELLEFLFTSPKDQKYFFHRKNEEILTDKEEHEPAYWELLEFLFTSPKDQKYFFHRKNEEILTDKEEHEPAYWELLEFLFTSPKDQKYFFHRKNEEILTDKEEHEPAYWELLEFLFTSPKDQKYFFHRKNEEILTDKEEHEPAYWELLEFLFTSPKDQKYFFHRKNEEILTDKEEHEPAYWELLEFLFTSPKDQKYFFHRKNEEILTDKEEHEPAYWELLEFLF
YEL031W	YEL031W_idr_11	0.872124	0.737759444475	EGLKKLGEQRRLEGMKMMYIKQTEFMARWNQPQPPEGLKKLGEQRRLEGMKMMYIKQTEFMARWNQPQPPEGLKKLGEQRRLEGMKMMYIKQTEFMARWNQPQPPEGLKKLGEQRRLEGMKMMYIKQTEFMARWNQPQPPEGLKKLGEQRRLEGMKMMYIKQTEFMARWNQPQPPEGLKKLGEQRRLEGMKMMYIKQTEFMARWNQPQPPEGLKKLGEQRRLEGMKMMYIKQTEFMARWNQPQPPEGLKKLGEQRR
YEL053C	YEL053C_idr_2	0.82347	0.696601380746	MNKKLKKLKAGEKKDQLRLKYRFAMDNEMEQLMNKKLKKLKAGEKKDQLRLKYRFAMDNEMEQLMNKKLKKLKAGEKKDQLRLKYRFAMDNEMEQLMNKKLKKLKAGEKKDQLRLKYRFAMDNEMEQLMNKKLKKLKAGEKKDQLRLKYRFAMDNEMEQLMNKKLKKLKAGEKKDQLRLKYRFAMDNEMEQLMNKKLKKLKAGEKKDQLRLKYRFAMDNEMEQLMNKKLKKLKAGEKKDQLRLKYRFAMDNEMEQL
YGL027C	YGL027C_idr_1	0.833584	0.705157476821	LISKSKMFKTFWILTSIVLLASATVDISKLQELISKSKMFKTFWILTSIVLLASATVDISKLQELISKSKMFKTFWILTSIVLLASATVDISKLQELISKSKMFKTFWILTSIVLLASATVDISKLQELISKSKMFKTFWILTSIVLLASATVDISKLQELISKSKMFKTFWILTSIVLLASATVDISKLQELISKSKMFKTFWILTSIVLLASATVDISKLQELISKSKMFKTFWILTSIVLLASATVDISKLQE
YHR057C	YHR057C_idr_1	1.1009	0.931291459182	KFSGLWCWLLLFLSVNVIASDVGELIDQDDKFSGLWCWLLLFLSVNVIASDVGELIDQDDKFSGLWCWLLLFLSVNVIASDVGELIDQDDKFSGLWCWLLLFLSVNVIASDVGELIDQDDKFSGLWCWLLLFLSVNVIASDVGELIDQDDKFSGLWCWLLLFLSVNVIASDVGELIDQDDKFSGLWCWLLLFLSVNVIASDVGELIDQDDKFSGLWCWLLLFLSVNVIASDVGELIDQDDKFSGLWCWLLLFLSVN
YJL139C	YJL139C_idr_1	1.07826	0.912135073484	AKGGSLYIVGIFLPIWTFMIYIFGKELFLIRKYQKIDSTYTAKGGSLYIVGIFLPIWTFMIYIFGKELFLIRKYQKIDSTYTAKGGSLYIVGIFLPIWTFMIYIFGKELFLIRKYQKIDSTYTAKGGSLYIVGIFLPIWTFMIYIFGKELFLIRKYQKIDSTYTAKGGSLYIVGIFLPIWTFMIYIFGKELFLIRKYQKIDSTYTAKGGSLYIVGIFLPIWTFMIYIFGKELFLIRKYQKIDSTYTAKGGSLYIVG
YJL207C	YJL207C_idr_7	0.792239	0.670182364936	NLSMSSAYKYDESISGSWPSKDYNWYNIFEVNLSMSSAYKYDESISGSWPSKDYNWYNIFEVNLSMSSAYKYDESISGSWPSKDYNWYNIFEVNLSMSSAYKYDESISGSWPSKDYNWYNIFEVNLSMSSAYKYDESISGSWPSKDYNWYNIFEVNLSMSSAYKYDESISGSWPSKDYNWYNIFEVNLSMSSAYKYDESISGSWPSKDYNWYNIFEVNLSMSSAYKYDESISGSWPSKDYNWYNIFEVNLSMSSAY
YJL207C	YJL207C_idr_9	0.912499	0.771914499041	ELISRTSSLKGAFENFDLLTLLYKLQMEEFFMELISRTSSLKGAFENFDLLTLLYKLQMEEFFMELISRTSSLKGAFENFDLLTLLYKLQMEEFFMELISRTSSLKGAFENFDLLTLLYKLQMEEFFMELISRTSSLKGAFENFDLLTLLYKLQMEEFFMELISRTSSLKGAFENFDLLTLLYKLQMEEFFMELISRTSSLKGAFENFDLLTLLYKLQMEEFFMELISRTSSLKGAFENFDLLTLLYKLQMEEFFM
YKR024C	YKR024C_idr_6	0.782867	0.662254572737	LLKFDKEILMPAFKDVNVNRNDKFIRKDEKSSKNKDVGDKEYEWLLKFDKEILMPAFKDVNVNRNDKFIRKDEKSSKNKDVGDKEYEWLLKFDKEILMPAFKDVNVNRNDKFIRKDEKSSKNKDVGDKEYEWLLKFDKEILMPAFKDVNVNRNDKFIRKDEKSSKNKDVGDKEYEWLLKFDKEILMPAFKDVNVNRNDKFIRKDEKSSKNKDVGDKEYEWLLKFDKEILMPAFKDVNVNRNDKFIRKDEKSSKNKD
YKR061W	YKR061W_idr_1	0.783092	0.662444460579	QICKVFLTQVKKLLFVSLLFCLIAQTCWLALVPYQRQLSLDSYFFQICKVFLTQVKKLLFVSLLFCLIAQTCWLALVPYQRQLSLDSYFFQICKVFLTQVKKLLFVSLLFCLIAQTCWLALVPYQRQLSLDSYFFQICKVFLTQVKKLLFVSLLFCLIAQTCWLALVPYQRQLSLDSYFFQICKVFLTQVKKLLFVSLLFCLIAQTCWLALVPYQRQLSLDSYFFQICKVFLTQVKKLLFVSLLFCLIAQTCWLAL
YLR001C	YLR001C_idr_1	1.04186	0.881341981651	NMAIQTIKYIFWLLPILGLTQALLQNPGDDNMAIQTIKYIFWLLPILGLTQALLQNPGDDNMAIQTIKYIFWLLPILGLTQALLQNPGDDNMAIQTIKYIFWLLPILGLTQALLQNPGDDNMAIQTIKYIFWLLPILGLTQALLQNPGDDNMAIQTIKYIFWLLPILGLTQALLQNPGDDNMAIQTIKYIFWLLPILGLTQALLQNPGDDNMAIQTIKYIFWLLPILGLTQALLQNPGDDNMAIQTIKYIFWLLPI
YLR106C	YLR106C_idr_94	0.756004	0.63953005028	IIIEWIKANKGGPIKKEQKRGPSVEDVEQAFIIIEWIKANKGGPIKKEQKRGPSVEDVEQAFIIIEWIKANKGGPIKKEQKRGPSVEDVEQAFIIIEWIKANKGGPIKKEQKRGPSVEDVEQAFIIIEWIKANKGGPIKKEQKRGPSVEDVEQAFIIIEWIKANKGGPIKKEQKRGPSVEDVEQAFIIIEWIKANKGGPIKKEQKRGPSVEDVEQAFIIIEWIKANKGGPIKKEQKRGPSVEDVEQAFIIIEWIKA
YLR454W	YLR454W_idr_1	1.18212	1.0	MFPINVLLYKWLIFAVTFLWSCKILLRKLMFPINVLLYKWLIFAVTFLWSCKILLRKLMFPINVLLYKWLIFAVTFLWSCKILLRKLMFPINVLLYKWLIFAVTFLWSCKILLRKLMFPINVLLYKWLIFAVTFLWSCKILLRKLMFPINVLLYKWLIFAVTFLWSCKILLRKLMFPINVLLYKWLIFAVTFLWSCKILLRKLMFPINVLLYKWLIFAVTFLWSCKILLRKLMFPINVLLYKWLIFAVTFLWSCKI
YML104C	YML104C_idr_1	1.07916	0.912898356053	PKFPQFRLILVLFYLISMIQWSVITFSLGFFLNPKFPQFRLILVLFYLISMIQWSVITFSLGFFLNPKFPQFRLILVLFYLISMIQWSVITFSLGFFLNPKFPQFRLILVLFYLISMIQWSVITFSLGFFLNPKFPQFRLILVLFYLISMIQWSVITFSLGFFLNPKFPQFRLILVLFYLISMIQWSVITFSLGFFLNPKFPQFRLILVLFYLISMIQWSVITFSLGFFLNPKFPQFRLILVLFYLISMIQWSVIT
YNL128W	YNL128W_idr_1	0.968077	0.818929639647	REEGSELEMEKGFLKWKPVNLMKKILSLPMREEGSELEMEKGFLKWKPVNLMKKILSLPMREEGSELEMEKGFLKWKPVNLMKKILSLPMREEGSELEMEKGFLKWKPVNLMKKILSLPMREEGSELEMEKGFLKWKPVNLMKKILSLPMREEGSELEMEKGFLKWKPVNLMKKILSLPMREEGSELEMEKGFLKWKPVNLMKKILSLPMREEGSELEMEKGFLKWKPVNLMKKILSLPMREEGSELEMEKGFLKW
YOL089C	YOL089C_idr_6	0.804975	0.680955751998	YWFKQSLGVKASNEEFLSPISEILSISLKWYATQMKKFMDLSSPAFFSSYWFKQSLGVKASNEEFLSPISEILSISLKWYATQMKKFMDLSSPAFFSSYWFKQSLGVKASNEEFLSPISEILSISLKWYATQMKKFMDLSSPAFFSSYWFKQSLGVKASNEEFLSPISEILSISLKWYATQMKKFMDLSSPAFFSSYWFKQSLGVKASNEEFLSPISEILSISLKWYATQMKKFMDLSSPAFFSSYWFKQSLGVKA
YOR330C	YOR330C_idr_1	0.771111	0.652309612984	TKLMVRSECMLRMVRRRPLRVQFCARWFSTKKNTAEAPTKLMVRSECMLRMVRRRPLRVQFCARWFSTKKNTAEAPTKLMVRSECMLRMVRRRPLRVQFCARWFSTKKNTAEAPTKLMVRSECMLRMVRRRPLRVQFCARWFSTKKNTAEAPTKLMVRSECMLRMVRRRPLRVQFCARWFSTKKNTAEAPTKLMVRSECMLRMVRRRPLRVQFCARWFSTKKNTAEAPTKLMVRSECMLRMVRRRPLRVQFCARWF
YPR117W	YPR117W_idr_1	0.795375	0.672835550876	SMLPWSQIRDVSKLLLGFMLFIISIQKIASMLPWSQIRDVSKLLLGFMLFIISIQKIASMLPWSQIRDVSKLLLGFMLFIISIQKIASMLPWSQIRDVSKLLLGFMLFIISIQKIASMLPWSQIRDVSKLLLGFMLFIISIQKIASMLPWSQIRDVSKLLLGFMLFIISIQKIASMLPWSQIRDVSKLLLGFMLFIISIQKIASMLPWSQIRDVSKLLLGFMLFIISIQKIASMLPWSQIRDVSKLLLGFMLFIIS
