# Supplementary material for: Discovering molecular features of intrinsically disordered regions by using evolution for contrastive learning
Source: PLoS Comput Biol. 2022 Jun 29;18(6):e1010238. doi: 10.1371/journal.pcbi.1010238 (PMC9275697; doi:10.1371/journal.pcbi.1010238)
Supplement: S2 File — (TAR.GZ) [file pcbi.1010238.s006.tar.gz › s2/features_average-yeast/filter_3_idr_activations.txt]

YBL099W	YBL099W_idr_1	1.21016	0.687535713466	LARTAAIRSLSRTLINSTKAARPAAAALASTRRLASTKALARTAAIRSLSRTLINSTKAARPAAAALASTRRLASTKALARTAAIRSLSRTLINSTKAARPAAAALASTRRLASTKALARTAAIRSLSRTLINSTKAARPAAAALASTRRLASTKALARTAAIRSLSRTLINSTKAARPAAAALASTRRLASTKALARTAAIRSLSRTLINSTKAARPAAAALASTRRLASTKALARTAAIRSLSRTLINSTKAAR
YBR010W	YBR010W_idr_1	1.48419	0.843223295166	ARTKQTARKSTGGKAPRKQLASKAARKSAPSTGGVKKPARTKQTARKSTGGKAPRKQLASKAARKSAPSTGGVKKPARTKQTARKSTGGKAPRKQLASKAARKSAPSTGGVKKPARTKQTARKSTGGKAPRKQLASKAARKSAPSTGGVKKPARTKQTARKSTGGKAPRKQLASKAARKSAPSTGGVKKPARTKQTARKSTGGKAPRKQLASKAARKSAPSTGGVKKPARTKQTARKSTGGKAPRKQLASKAARKS
YDL014W	YDL014W_idr_1	1.15685	0.657252184528	SFRPGSRGGSRGGSRGGFGGRGGSRGGARGGSRGGFGGRGGSRGGARGGSRGGFGGRGGSRGGARGGSRGGRGGAAGGARGSFRPGSRGGSRGGSRGGFGGRGGSRGGARGGSRGGFGGRGGSRGGARGGSRGGFGGRGGSRGGARGGSRGGRGGAAGGARGSFRPGSRGGSRGGSRGGFGGRGGSRGGARGGSRGGFGGRGGSRGGARGGSRGGFGGRGGSRGGARGGSRGGRGGAAGGARGSFRPGSRGGSRGG
YDR182W	YDR182W_idr_1	1.20356	0.683786464138	VYRNRSKSVLSTHSKKSDDKAHYKSRSKKKSKSRSKVYRNRSKSVLSTHSKKSDDKAHYKSRSKKKSKSRSKVYRNRSKSVLSTHSKKSDDKAHYKSRSKKKSKSRSKVYRNRSKSVLSTHSKKSDDKAHYKSRSKKKSKSRSKVYRNRSKSVLSTHSKKSDDKAHYKSRSKKKSKSRSKVYRNRSKSVLSTHSKKSDDKAHYKSRSKKKSKSRSKVYRNRSKSVLSTHSKKSDDKAHYKSRSKKKSKSRSKVYRN
YDR326C	YDR326C_idr_7	1.07406	0.610213456891	NASSTKKKSRRRGKTVNKRKSSPSTIKNEKNEENFEDTSTKNSFFSNASSTKKKSRRRGKTVNKRKSSPSTIKNEKNEENFEDTSTKNSFFSNASSTKKKSRRRGKTVNKRKSSPSTIKNEKNEENFEDTSTKNSFFSNASSTKKKSRRRGKTVNKRKSSPSTIKNEKNEENFEDTSTKNSFFSNASSTKKKSRRRGKTVNKRKSSPSTIKNEKNEENFEDTSTKNSFFSNASSTKKKSRRRGKTVNKRKSSPSTI
YDR432W	YDR432W_idr_2	1.087	0.617563903611	PPPIRRSNRGGFRGRGGFRGGFRGGFRGGFSRGGFGGPRGGFGGPRGGYGGYSRGGYGGYSRGGYGGSRGGYDSPRGGYDSPRGGYSRGGYGGPRNDYGPPRGSYGGSRGGYDGPRGDYGPPRDAYRTRDAPRERSPTRPPPIRRSNRGGFRGRGGFRGGFRGGFRGGFSRGGFGGPRGGFGGPRGGYGGYSRGGYGGYSRGGYGGSRGGYDSPRGGYDSPRGGYSRGGYGGPRNDYGPPRGSYGGSRGGYDGPRG
YER176W	YER176W_idr_15	1.4232	0.808574875505	NSTRKPRKKGGRRVGRGKKGRKGAKIKKEKKETFEANSTRKPRKKGGRRVGRGKKGRKGAKIKKEKKETFEANSTRKPRKKGGRRVGRGKKGRKGAKIKKEKKETFEANSTRKPRKKGGRRVGRGKKGRKGAKIKKEKKETFEANSTRKPRKKGGRRVGRGKKGRKGAKIKKEKKETFEANSTRKPRKKGGRRVGRGKKGRKGAKIKKEKKETFEANSTRKPRKKGGRRVGRGKKGRKGAKIKKEKKETFEANSTR
YFR016C	YFR016C_idr_11	1.16297	0.66072977955	RRKKNKKKKTTNRRGRNSSNPADTTDLSKQSTLRRKKNKKKKTTNRRGRNSSNPADTTDLSKQSTLRRKKNKKKKTTNRRGRNSSNPADTTDLSKQSTLRRKKNKKKKTTNRRGRNSSNPADTTDLSKQSTLRRKKNKKKKTTNRRGRNSSNPADTTDLSKQSTLRRKKNKKKKTTNRRGRNSSNPADTTDLSKQSTLRRKKNKKKKTTNRRGRNSSNPADTTDLSKQSTLRRKKNKKKKTTNRRGRNSSNPADTT
YGL103W	YGL103W_idr_1	1.18095	0.670944956715	PSRFTKTRKHRGHVSAGKGRIGKHRKHPGGRGMAGGQHHPSRFTKTRKHRGHVSAGKGRIGKHRKHPGGRGMAGGQHHPSRFTKTRKHRGHVSAGKGRIGKHRKHPGGRGMAGGQHHPSRFTKTRKHRGHVSAGKGRIGKHRKHPGGRGMAGGQHHPSRFTKTRKHRGHVSAGKGRIGKHRKHPGGRGMAGGQHHPSRFTKTRKHRGHVSAGKGRIGKHRKHPGGRGMAGGQHHPSRFTKTRKHRGHVSAGKGRIG
YGR027C	YGR027C_idr_1	1.47564	0.838367178146	PPKQQLSKAAKAAAALAGGKKSKKKWSKKPPKQQLSKAAKAAAALAGGKKSKKKWSKKPPKQQLSKAAKAAAALAGGKKSKKKWSKKPPKQQLSKAAKAAAALAGGKKSKKKWSKKPPKQQLSKAAKAAAALAGGKKSKKKWSKKPPKQQLSKAAKAAAALAGGKKSKKKWSKKPPKQQLSKAAKAAAALAGGKKSKKKWSKKPPKQQLSKAAKAAAALAGGKKSKKKWSKKPPKQQLSKAAKAAAALAGGKKSKK
YGR245C	YGR245C_idr_9	1.17351	0.666714775644	VNKKTGRRGKKLENAIKTVKKKKKNGPGAPVNKKTGRRGKKLENAIKTVKKKKKNGPGAPVNKKTGRRGKKLENAIKTVKKKKKNGPGAPVNKKTGRRGKKLENAIKTVKKKKKNGPGAPVNKKTGRRGKKLENAIKTVKKKKKNGPGAPVNKKTGRRGKKLENAIKTVKKKKKNGPGAPVNKKTGRRGKKLENAIKTVKKKKKNGPGAPVNKKTGRRGKKLENAIKTVKKKKKNGPGAPVNKKTGRRGKKLENAI
YHL034C	YHL034C_idr_2	1.76014	1.0	RGGFRGRGGFRGRGGFRGGFRGGYRGGFRGRGNFRGRGGARGGFRGGFRGRGGFRGRGGFRGGFRGGYRGGFRGRGNFRGRGGARGGFRGGFRGRGGFRGRGGFRGGFRGGYRGGFRGRGNFRGRGGARGGFRGGFRGRGGFRGRGGFRGGFRGGYRGGFRGRGNFRGRGGARGGFRGGFRGRGGFRGRGGFRGGFRGGYRGGFRGRGNFRGRGGARGGFRGGFRGRGGFRGRGGFRGGFRGGYRGGFRGRGNFRG
YHR089C	YHR089C_idr_2	1.32258	0.751405291224	VVGPPKPKNKKKRSGAPGGRGGASMGRGGSRGGFRGGRGGSSFRGGRGGSSFRGGSRGGSFRGGSRGGSRGGFRGGRRVVGPPKPKNKKKRSGAPGGRGGASMGRGGSRGGFRGGRGGSSFRGGRGGSSFRGGSRGGSFRGGSRGGSRGGFRGGRRVVGPPKPKNKKKRSGAPGGRGGASMGRGGSRGGFRGGRGGSSFRGGRGGSSFRGGSRGGSFRGGSRGGSRGGFRGGRRVVGPPKPKNKKKRSGAPGGRGG
YIL154C	YIL154C_idr_4	1.21423	0.689848601658	RGHRERGRSKKKRGERDSNVSSLSRSRSRASSRSRRGHRERGRSKKKRGERDSNVSSLSRSRSRASSRSRRGHRERGRSKKKRGERDSNVSSLSRSRSRASSRSRRGHRERGRSKKKRGERDSNVSSLSRSRSRASSRSRRGHRERGRSKKKRGERDSNVSSLSRSRSRASSRSRRGHRERGRSKKKRGERDSNVSSLSRSRSRASSRSRRGHRERGRSKKKRGERDSNVSSLSRSRSRASSRSRRGHRERGRSKK
YLR333C	YLR333C_idr_1	1.47564	0.838367178146	PPKQQLSKAAKAAAALAGGKKSKKKWSKKPPKQQLSKAAKAAAALAGGKKSKKKWSKKPPKQQLSKAAKAAAALAGGKKSKKKWSKKPPKQQLSKAAKAAAALAGGKKSKKKWSKKPPKQQLSKAAKAAAALAGGKKSKKKWSKKPPKQQLSKAAKAAAALAGGKKSKKKWSKKPPKQQLSKAAKAAAALAGGKKSKKKWSKKPPKQQLSKAAKAAAALAGGKKSKKKWSKKPPKQQLSKAAKAAAALAGGKKSKK
YMR127C	YMR127C_idr_1	1.17884	0.669745776676	ARSLSQSLTATTQKLKGKKNGGKGKNKPSAKIKKTQKARSLSQSLTATTQKLKGKKNGGKGKNKPSAKIKKTQKARSLSQSLTATTQKLKGKKNGGKGKNKPSAKIKKTQKARSLSQSLTATTQKLKGKKNGGKGKNKPSAKIKKTQKARSLSQSLTATTQKLKGKKNGGKGKNKPSAKIKKTQKARSLSQSLTATTQKLKGKKNGGKGKNKPSAKIKKTQKARSLSQSLTATTQKLKGKKNGGKGKNKPSAKIKK
YNL031C	YNL031C_idr_1	1.48419	0.843223295166	ARTKQTARKSTGGKAPRKQLASKAARKSAPSTGGVKKPARTKQTARKSTGGKAPRKQLASKAARKSAPSTGGVKKPARTKQTARKSTGGKAPRKQLASKAARKSAPSTGGVKKPARTKQTARKSTGGKAPRKQLASKAARKSAPSTGGVKKPARTKQTARKSTGGKAPRKQLASKAARKSAPSTGGVKKPARTKQTARKSTGGKAPRKQLASKAARKSAPSTGGVKKPARTKQTARKSTGGKAPRKQLASKAARKS
YNL112W	YNL112W_idr_2	1.37754	0.782631042725	YGGGHPRYGGGRGGRGGYGRRGGYGGGRGGYGGNRQRDGGWGNRGRSNYYGGGHPRYGGGRGGRGGYGRRGGYGGGRGGYGGNRQRDGGWGNRGRSNYYGGGHPRYGGGRGGRGGYGRRGGYGGGRGGYGGNRQRDGGWGNRGRSNYYGGGHPRYGGGRGGRGGYGRRGGYGGGRGGYGGNRQRDGGWGNRGRSNYYGGGHPRYGGGRGGRGGYGRRGGYGGGRGGYGGNRQRDGGWGNRGRSNYYGGGHPRYGGG
YNL224C	YNL224C_idr_1	1.27445	0.724061873247	AKRHSHYQGSRRRHARGSNSKKAGRGNAKGIQGRKIKKKPTPTNSWHNSSIAKRHSHYQGSRRRHARGSNSKKAGRGNAKGIQGRKIKKKPTPTNSWHNSSIAKRHSHYQGSRRRHARGSNSKKAGRGNAKGIQGRKIKKKPTPTNSWHNSSIAKRHSHYQGSRRRHARGSNSKKAGRGNAKGIQGRKIKKKPTPTNSWHNSSIAKRHSHYQGSRRRHARGSNSKKAGRGNAKGIQGRKIKKKPTPTNSWHNSSIA
YPL055C	YPL055C_idr_1	1.1038	0.627113321159	SGYTGNNYSRYSSTPPRQRGGYHHARRSRGSGYTGNNYSRYSSTPPRQRGGYHHARRSRGSGYTGNNYSRYSSTPPRQRGGYHHARRSRGSGYTGNNYSRYSSTPPRQRGGYHHARRSRGSGYTGNNYSRYSSTPPRQRGGYHHARRSRGSGYTGNNYSRYSSTPPRQRGGYHHARRSRGSGYTGNNYSRYSSTPPRQRGGYHHARRSRGSGYTGNNYSRYSSTPPRQRGGYHHARRSRGSGYTGNNYSRYSSTPP
