# Supplementary material for: Discovering molecular features of intrinsically disordered regions by using evolution for contrastive learning
Source: PLoS Comput Biol. 2022 Jun 29;18(6):e1010238. doi: 10.1371/journal.pcbi.1010238 (PMC9275697; doi:10.1371/journal.pcbi.1010238)
Supplement: S2 File — (TAR.GZ) [file pcbi.1010238.s006.tar.gz › s2/features_average-yeast/filter_40_idr_activations.txt]

YBL002W	YBL002W_idr_1	0.825461	0.597779335337	SSAAEKKPASKAPAEKKPAAKKTSTSVDGKKRSKVSSAAEKKPASKAPAEKKPAAKKTSTSVDGKKRSKVSSAAEKKPASKAPAEKKPAAKKTSTSVDGKKRSKVSSAAEKKPASKAPAEKKPAAKKTSTSVDGKKRSKVSSAAEKKPASKAPAEKKPAAKKTSTSVDGKKRSKVSSAAEKKPASKAPAEKKPAAKKTSTSVDGKKRSKVSSAAEKKPASKAPAEKKPAAKKTSTSVDGKKRSKVSSAAEKKPASK
YBR054W	YBR054W_idr_4	0.842233	0.609925162615	KDKKKAKKAKKAKKAKKAQEEEEDVATDSEKDKKKAKKAKKAKKAKKAQEEEEDVATDSEKDKKKAKKAKKAKKAKKAQEEEEDVATDSEKDKKKAKKAKKAKKAKKAQEEEEDVATDSEKDKKKAKKAKKAKKAKKAQEEEEDVATDSEKDKKKAKKAKKAKKAKKAQEEEEDVATDSEKDKKKAKKAKKAKKAKKAQEEEEDVATDSEKDKKKAKKAKKAKKAKKAQEEEEDVATDSEKDKKKAKKAKKAKKAK
YBR079C	YBR079C_idr_8	0.776138	0.562060841105	KHMEHAALHAEQDAEVRQQRILEEKAAIEAKLKHMEHAALHAEQDAEVRQQRILEEKAAIEAKLKHMEHAALHAEQDAEVRQQRILEEKAAIEAKLKHMEHAALHAEQDAEVRQQRILEEKAAIEAKLKHMEHAALHAEQDAEVRQQRILEEKAAIEAKLKHMEHAALHAEQDAEVRQQRILEEKAAIEAKLKHMEHAALHAEQDAEVRQQRILEEKAAIEAKLKHMEHAALHAEQDAEVRQQRILEEKAAIEAKL
YCL043C	YCL043C_idr_2	0.853816	0.618313624662	KALYEEAQEKAAEEADADAELADEEDAIHDELKALYEEAQEKAAEEADADAELADEEDAIHDELKALYEEAQEKAAEEADADAELADEEDAIHDELKALYEEAQEKAAEEADADAELADEEDAIHDELKALYEEAQEKAAEEADADAELADEEDAIHDELKALYEEAQEKAAEEADADAELADEEDAIHDELKALYEEAQEKAAEEADADAELADEEDAIHDELKALYEEAQEKAAEEADADAELADEEDAIHDEL
YDR037W	YDR037W_idr_2	0.973807	0.705208565971	KKRIKQRQVEAKKAAKKAAAQPKPASKKKTDLFADLKKRIKQRQVEAKKAAKKAAAQPKPASKKKTDLFADLKKRIKQRQVEAKKAAKKAAAQPKPASKKKTDLFADLKKRIKQRQVEAKKAAKKAAAQPKPASKKKTDLFADLKKRIKQRQVEAKKAAKKAAAQPKPASKKKTDLFADLKKRIKQRQVEAKKAAKKAAAQPKPASKKKTDLFADLKKRIKQRQVEAKKAAKKAAAQPKPASKKKTDLFADLKKRI
YDR224C	YDR224C_idr_1	0.941277	0.681651092846	SAKAEKKPASKAPAEKKPAAKKTSTSTDGKKRSKASAKAEKKPASKAPAEKKPAAKKTSTSTDGKKRSKASAKAEKKPASKAPAEKKPAAKKTSTSTDGKKRSKASAKAEKKPASKAPAEKKPAAKKTSTSTDGKKRSKASAKAEKKPASKAPAEKKPAAKKTSTSTDGKKRSKASAKAEKKPASKAPAEKKPAAKKTSTSTDGKKRSKASAKAEKKPASKAPAEKKPAAKKTSTSTDGKKRSKASAKAEKKPASK
YDR412W	YDR412W_idr_5	0.775642	0.561702016351	LNNVKLEKAEKVLKQSINRATKYAKFLGVDEKQKKKPRVKKFLNNVKLEKAEKVLKQSINRATKYAKFLGVDEKQKKKPRVKKFLNNVKLEKAEKVLKQSINRATKYAKFLGVDEKQKKKPRVKKFLNNVKLEKAEKVLKQSINRATKYAKFLGVDEKQKKKPRVKKFLNNVKLEKAEKVLKQSINRATKYAKFLGVDEKQKKKPRVKKFLNNVKLEKAEKVLKQSINRATKYAKFLGVDEKQKKKPRVKKFLNNV
YGL026C	YGL026C_idr_3	0.77302	0.559803305504	KHKVLSKDEFFAFQKESLKSANVKKEILDEKHKVLSKDEFFAFQKESLKSANVKKEILDEKHKVLSKDEFFAFQKESLKSANVKKEILDEKHKVLSKDEFFAFQKESLKSANVKKEILDEKHKVLSKDEFFAFQKESLKSANVKKEILDEKHKVLSKDEFFAFQKESLKSANVKKEILDEKHKVLSKDEFFAFQKESLKSANVKKEILDEKHKVLSKDEFFAFQKESLKSANVKKEILDEKHKVLSKDEFFAFQKE
YGR148C	YGR148C_idr_2	0.761867	0.551726532805	EKAARKAEKAKSAGVQGSKVSKQQAKGAFQKVAATSREKAARKAEKAKSAGVQGSKVSKQQAKGAFQKVAATSREKAARKAEKAKSAGVQGSKVSKQQAKGAFQKVAATSREKAARKAEKAKSAGVQGSKVSKQQAKGAFQKVAATSREKAARKAEKAKSAGVQGSKVSKQQAKGAFQKVAATSREKAARKAEKAKSAGVQGSKVSKQQAKGAFQKVAATSREKAARKAEKAKSAGVQGSKVSKQQAKGAFQKVAA
YHR020W	YHR020W_idr_2	0.844682	0.611699301317	TATEGKKQQKKQQPSKAGTAAAAAAAALEDTATEGKKQQKKQQPSKAGTAAAAAAAALEDTATEGKKQQKKQQPSKAGTAAAAAAAALEDTATEGKKQQKKQQPSKAGTAAAAAAAALEDTATEGKKQQKKQQPSKAGTAAAAAAAALEDTATEGKKQQKKQQPSKAGTAAAAAAAALEDTATEGKKQQKKQQPSKAGTAAAAAAAALEDTATEGKKQQKKQQPSKAGTAAAAAAAALEDTATEGKKQQKKQQPSK
YKL081W	YKL081W_idr_2	0.885451	0.641222640638	TPPKKQKAEKPKAEKSKAEKKKDEAKPADDAAPAKKPKHTPPKKQKAEKPKAEKSKAEKKKDEAKPADDAAPAKKPKHTPPKKQKAEKPKAEKSKAEKKKDEAKPADDAAPAKKPKHTPPKKQKAEKPKAEKSKAEKKKDEAKPADDAAPAKKPKHTPPKKQKAEKPKAEKSKAEKKKDEAKPADDAAPAKKPKHTPPKKQKAEKPKAEKSKAEKKKDEAKPADDAAPAKKPKHTPPKKQKAEKPKAEKSKAEKKK
YLL024C	YLL024C_idr_4	0.847612	0.613820739907	AGGAPEGAAPGGFPGGAPPAPEAEGPTVEEVDAGGAPEGAAPGGFPGGAPPAPEAEGPTVEEVDAGGAPEGAAPGGFPGGAPPAPEAEGPTVEEVDAGGAPEGAAPGGFPGGAPPAPEAEGPTVEEVDAGGAPEGAAPGGFPGGAPPAPEAEGPTVEEVDAGGAPEGAAPGGFPGGAPPAPEAEGPTVEEVDAGGAPEGAAPGGFPGGAPPAPEAEGPTVEEVDAGGAPEGAAPGGFPGGAPPAPEAEGPTVEEVD
YLR048W	YLR048W_idr_2	0.781329	0.565820148729	EVEQVAEEAAAAEEGEEEEVKEEVTEGQAEATEWAEENADNVEWEVEQVAEEAAAAEEGEEEEVKEEVTEGQAEATEWAEENADNVEWEVEQVAEEAAAAEEGEEEEVKEEVTEGQAEATEWAEENADNVEWEVEQVAEEAAAAEEGEEEEVKEEVTEGQAEATEWAEENADNVEWEVEQVAEEAAAAEEGEEEEVKEEVTEGQAEATEWAEENADNVEWEVEQVAEEAAAAEEGEEEEVKEEVTEGQAEATEWAE
YLR340W	YLR340W_idr_2	0.746067	0.540284283476	PAATSAASGDAAPAEEAAAEEEEESDDDMGFGLFDPAATSAASGDAAPAEEAAAEEEEESDDDMGFGLFDPAATSAASGDAAPAEEAAAEEEEESDDDMGFGLFDPAATSAASGDAAPAEEAAAEEEEESDDDMGFGLFDPAATSAASGDAAPAEEAAAEEEEESDDDMGFGLFDPAATSAASGDAAPAEEAAAEEEEESDDDMGFGLFDPAATSAASGDAAPAEEAAAEEEEESDDDMGFGLFDPAATSAASGDA
YMR285C	YMR285C_idr_1	0.757448	0.548525943768	TQDKEVKVVAPDVAPDQEVEINKSVKDAKTQDKEVKVVAPDVAPDQEVEINKSVKDAKTQDKEVKVVAPDVAPDQEVEINKSVKDAKTQDKEVKVVAPDVAPDQEVEINKSVKDAKTQDKEVKVVAPDVAPDQEVEINKSVKDAKTQDKEVKVVAPDVAPDQEVEINKSVKDAKTQDKEVKVVAPDVAPDQEVEINKSVKDAKTQDKEVKVVAPDVAPDQEVEINKSVKDAKTQDKEVKVVAPDVAPDQEVEINKS
YNL125C	YNL125C_idr_6	0.755086	0.54681551556	QAMTNEKLKEWKASEYDTDSADEDWGKLKERKQAMTNEKLKEWKASEYDTDSADEDWGKLKERKQAMTNEKLKEWKASEYDTDSADEDWGKLKERKQAMTNEKLKEWKASEYDTDSADEDWGKLKERKQAMTNEKLKEWKASEYDTDSADEDWGKLKERKQAMTNEKLKEWKASEYDTDSADEDWGKLKERKQAMTNEKLKEWKASEYDTDSADEDWGKLKERKQAMTNEKLKEWKASEYDTDSADEDWGKLKERK
YOR051C	YOR051C_idr_1	0.743763	0.538615595138	AKRPLGLGKQSREKKRKVESVEKKSDEPSRESTPVRSQMAKRPLGLGKQSREKKRKVESVEKKSDEPSRESTPVRSQMAKRPLGLGKQSREKKRKVESVEKKSDEPSRESTPVRSQMAKRPLGLGKQSREKKRKVESVEKKSDEPSRESTPVRSQMAKRPLGLGKQSREKKRKVESVEKKSDEPSRESTPVRSQMAKRPLGLGKQSREKKRKVESVEKKSDEPSRESTPVRSQMAKRPLGLGKQSREKKRKVESVE
YOR217W	YOR217W_idr_6	0.796893	0.577090949493	DGEAAEKARRKLEEQHNIATKEAELLVKKEEERSKKLAATRVSGGHLERDNVVRDGEAAEKARRKLEEQHNIATKEAELLVKKEEERSKKLAATRVSGGHLERDNVVRDGEAAEKARRKLEEQHNIATKEAELLVKKEEERSKKLAATRVSGGHLERDNVVRDGEAAEKARRKLEEQHNIATKEAELLVKKEEERSKKLAATRVSGGHLERDNVVRDGEAAEKARRKLEEQHNIATKEAELLVKKEEERSKKLAAT
YPL048W	YPL048W_idr_2	1.19411	0.864748750588	KEKKAPAAAPAASKKKEEAKPAATETETSSKKPKEKKAPAAAPAASKKKEEAKPAATETETSSKKPKEKKAPAAAPAASKKKEEAKPAATETETSSKKPKEKKAPAAAPAASKKKEEAKPAATETETSSKKPKEKKAPAAAPAASKKKEEAKPAATETETSSKKPKEKKAPAAAPAASKKKEEAKPAATETETSSKKPKEKKAPAAAPAASKKKEEAKPAATETETSSKKPKEKKAPAAAPAASKKKEEAKPAATE
YPL231W	YPL231W_idr_12	1.38088	1.0	LAAKEEPAKEEAPAPTPAASAPAPAAAAPAPVAAAAPAAAALAAKEEPAKEEAPAPTPAASAPAPAAAAPAPVAAAAPAAAALAAKEEPAKEEAPAPTPAASAPAPAAAAPAPVAAAAPAAAALAAKEEPAKEEAPAPTPAASAPAPAAAAPAPVAAAAPAAAALAAKEEPAKEEAPAPTPAASAPAPAAAAPAPVAAAAPAAAALAAKEEPAKEEAPAPTPAASAPAPAAAAPAPVAAAAPAAAALAAKEEPAKE
