# Supplementary material for: Discovering molecular features of intrinsically disordered regions by using evolution for contrastive learning
Source: PLoS Comput Biol. 2022 Jun 29;18(6):e1010238. doi: 10.1371/journal.pcbi.1010238 (PMC9275697; doi:10.1371/journal.pcbi.1010238)
Supplement: S2 File — (TAR.GZ) [file pcbi.1010238.s006.tar.gz › s2/features_average-yeast/filter_46_idr_activations.txt]

YBR042C	YBR042C_idr_1	1.00773	0.731135819814	LHQKIAHKVRKVVVPGISLLIFFQGCLILLFLQLTYKTLLHQKIAHKVRKVVVPGISLLIFFQGCLILLFLQLTYKTLLHQKIAHKVRKVVVPGISLLIFFQGCLILLFLQLTYKTLLHQKIAHKVRKVVVPGISLLIFFQGCLILLFLQLTYKTLLHQKIAHKVRKVVVPGISLLIFFQGCLILLFLQLTYKTLLHQKIAHKVRKVVVPGISLLIFFQGCLILLFLQLTYKTLLHQKIAHKVRKVVVPGISLLIF
YDR513W	YDR513W_idr_1	1.14644	0.831772399784	ETNFSFDSNLIVIIIITLFATRIIAKRFLSTPKETNFSFDSNLIVIIIITLFATRIIAKRFLSTPKETNFSFDSNLIVIIIITLFATRIIAKRFLSTPKETNFSFDSNLIVIIIITLFATRIIAKRFLSTPKETNFSFDSNLIVIIIITLFATRIIAKRFLSTPKETNFSFDSNLIVIIIITLFATRIIAKRFLSTPKETNFSFDSNLIVIIIITLFATRIIAKRFLSTPKETNFSFDSNLIVIIIITLFATRIIA
YGL022W	YGL022W_idr_1	1.21874	0.884230007391	GSDRSCVLSVFQTILKLVIFVAIFGAAISGSDRSCVLSVFQTILKLVIFVAIFGAAISGSDRSCVLSVFQTILKLVIFVAIFGAAISGSDRSCVLSVFQTILKLVIFVAIFGAAISGSDRSCVLSVFQTILKLVIFVAIFGAAISGSDRSCVLSVFQTILKLVIFVAIFGAAISGSDRSCVLSVFQTILKLVIFVAIFGAAISGSDRSCVLSVFQTILKLVIFVAIFGAAISGSDRSCVLSVFQTILKLVIFVAIF
YGL027C	YGL027C_idr_1	1.00557	0.729570878918	LISKSKMFKTFWILTSIVLLASATVDISKLQELISKSKMFKTFWILTSIVLLASATVDISKLQELISKSKMFKTFWILTSIVLLASATVDISKLQELISKSKMFKTFWILTSIVLLASATVDISKLQELISKSKMFKTFWILTSIVLLASATVDISKLQELISKSKMFKTFWILTSIVLLASATVDISKLQELISKSKMFKTFWILTSIVLLASATVDISKLQELISKSKMFKTFWILTSIVLLASATVDISKLQE
YHR039C	YHR039C_idr_3	1.02843	0.746154633874	QIIQDNQKLIGITTLVASIFTLYVLVKIISTPQIIQDNQKLIGITTLVASIFTLYVLVKIISTPQIIQDNQKLIGITTLVASIFTLYVLVKIISTPQIIQDNQKLIGITTLVASIFTLYVLVKIISTPQIIQDNQKLIGITTLVASIFTLYVLVKIISTPQIIQDNQKLIGITTLVASIFTLYVLVKIISTPQIIQDNQKLIGITTLVASIFTLYVLVKIISTPQIIQDNQKLIGITTLVASIFTLYVLVKIISTP
YIL085C	YIL085C_idr_1	0.994717	0.721693718562	AIRLNPKVRRFLLDKCRQKRYGFLFLGCIFAILYCMGTWPAIRLNPKVRRFLLDKCRQKRYGFLFLGCIFAILYCMGTWPAIRLNPKVRRFLLDKCRQKRYGFLFLGCIFAILYCMGTWPAIRLNPKVRRFLLDKCRQKRYGFLFLGCIFAILYCMGTWPAIRLNPKVRRFLLDKCRQKRYGFLFLGCIFAILYCMGTWPAIRLNPKVRRFLLDKCRQKRYGFLFLGCIFAILYCMGTWPAIRLNPKVRRFLLDKC
YJL139C	YJL139C_idr_1	1.08546	0.787527661502	AKGGSLYIVGIFLPIWTFMIYIFGKELFLIRKYQKIDSTYTAKGGSLYIVGIFLPIWTFMIYIFGKELFLIRKYQKIDSTYTAKGGSLYIVGIFLPIWTFMIYIFGKELFLIRKYQKIDSTYTAKGGSLYIVGIFLPIWTFMIYIFGKELFLIRKYQKIDSTYTAKGGSLYIVGIFLPIWTFMIYIFGKELFLIRKYQKIDSTYTAKGGSLYIVGIFLPIWTFMIYIFGKELFLIRKYQKIDSTYTAKGGSLYIVG
YJR051W	YJR051W_idr_1	1.13048	0.82019526214	IRSVRRVFIYVSIFVLIIVLKRTLSGTDQIRSVRRVFIYVSIFVLIIVLKRTLSGTDQIRSVRRVFIYVSIFVLIIVLKRTLSGTDQIRSVRRVFIYVSIFVLIIVLKRTLSGTDQIRSVRRVFIYVSIFVLIIVLKRTLSGTDQIRSVRRVFIYVSIFVLIIVLKRTLSGTDQIRSVRRVFIYVSIFVLIIVLKRTLSGTDQIRSVRRVFIYVSIFVLIIVLKRTLSGTDQIRSVRRVFIYVSIFVLIIVLKRTL
YJR061W	YJR061W_idr_1	1.06024	0.769233230855	MLSLRRFSMYVLRSLRLHFKKIIITLLTIQLLFITIFMLSLRRFSMYVLRSLRLHFKKIIITLLTIQLLFITIFMLSLRRFSMYVLRSLRLHFKKIIITLLTIQLLFITIFMLSLRRFSMYVLRSLRLHFKKIIITLLTIQLLFITIFMLSLRRFSMYVLRSLRLHFKKIIITLLTIQLLFITIFMLSLRRFSMYVLRSLRLHFKKIIITLLTIQLLFITIFMLSLRRFSMYVLRSLRLHFKKIIITLLTIQLLFI
YKR054C	YKR054C_idr_1	0.952684	0.691197609638	CKNEARLANELIEFVAATVTGIKNSPKENEQAFIDYLHCQYLERFQFFCKNEARLANELIEFVAATVTGIKNSPKENEQAFIDYLHCQYLERFQFFCKNEARLANELIEFVAATVTGIKNSPKENEQAFIDYLHCQYLERFQFFCKNEARLANELIEFVAATVTGIKNSPKENEQAFIDYLHCQYLERFQFFCKNEARLANELIEFVAATVTGIKNSPKENEQAFIDYLHCQYLERFQFFCKNEARLANELIEFVA
YKR061W	YKR061W_idr_1	1.18483	0.859627206066	QICKVFLTQVKKLLFVSLLFCLIAQTCWLALVPYQRQLSLDSYFFQICKVFLTQVKKLLFVSLLFCLIAQTCWLALVPYQRQLSLDSYFFQICKVFLTQVKKLLFVSLLFCLIAQTCWLALVPYQRQLSLDSYFFQICKVFLTQVKKLLFVSLLFCLIAQTCWLALVPYQRQLSLDSYFFQICKVFLTQVKKLLFVSLLFCLIAQTCWLALVPYQRQLSLDSYFFQICKVFLTQVKKLLFVSLLFCLIAQTCWLAL
YLR106C	YLR106C_idr_33	1.07984	0.783450633267	AYLAENENDLKSLRTECIIQLLKLCGDDLELQQIETNEIAYLAENENDLKSLRTECIIQLLKLCGDDLELQQIETNEIAYLAENENDLKSLRTECIIQLLKLCGDDLELQQIETNEIAYLAENENDLKSLRTECIIQLLKLCGDDLELQQIETNEIAYLAENENDLKSLRTECIIQLLKLCGDDLELQQIETNEIAYLAENENDLKSLRTECIIQLLKLCGDDLELQQIETNEIAYLAENENDLKSLRTECIIQLL
YLR299W	YLR299W_idr_1	1.1382	0.825790699923	LLCNRKVPKTLNTCFILHIFTLLTLGVLVLLCNRKVPKTLNTCFILHIFTLLTLGVLVLLCNRKVPKTLNTCFILHIFTLLTLGVLVLLCNRKVPKTLNTCFILHIFTLLTLGVLVLLCNRKVPKTLNTCFILHIFTLLTLGVLVLLCNRKVPKTLNTCFILHIFTLLTLGVLVLLCNRKVPKTLNTCFILHIFTLLTLGVLVLLCNRKVPKTLNTCFILHIFTLLTLGVLVLLCNRKVPKTLNTCFILHIFTLLT
YLR454W	YLR454W_idr_1	1.37831	1.0	MFPINVLLYKWLIFAVTFLWSCKILLRKLMFPINVLLYKWLIFAVTFLWSCKILLRKLMFPINVLLYKWLIFAVTFLWSCKILLRKLMFPINVLLYKWLIFAVTFLWSCKILLRKLMFPINVLLYKWLIFAVTFLWSCKILLRKLMFPINVLLYKWLIFAVTFLWSCKILLRKLMFPINVLLYKWLIFAVTFLWSCKILLRKLMFPINVLLYKWLIFAVTFLWSCKILLRKLMFPINVLLYKWLIFAVTFLWSCKI
YML104C	YML104C_idr_1	1.14693	0.832130725756	PKFPQFRLILVLFYLISMIQWSVITFSLGFFLNPKFPQFRLILVLFYLISMIQWSVITFSLGFFLNPKFPQFRLILVLFYLISMIQWSVITFSLGFFLNPKFPQFRLILVLFYLISMIQWSVITFSLGFFLNPKFPQFRLILVLFYLISMIQWSVITFSLGFFLNPKFPQFRLILVLFYLISMIQWSVITFSLGFFLNPKFPQFRLILVLFYLISMIQWSVITFSLGFFLNPKFPQFRLILVLFYLISMIQWSVIT
YMR183C	YMR183C_idr_2	1.18911	0.862733735694	ARKARKNKIRCLIICFIIFAIVVVVVVVPSVVETRKARKARKNKIRCLIICFIIFAIVVVVVVVPSVVETRKARKARKNKIRCLIICFIIFAIVVVVVVVPSVVETRKARKARKNKIRCLIICFIIFAIVVVVVVVPSVVETRKARKARKNKIRCLIICFIIFAIVVVVVVVPSVVETRKARKARKNKIRCLIICFIIFAIVVVVVVVPSVVETRKARKARKNKIRCLIICFIIFAIVVVVVVVPSVVETRKARKA
YMR281W	YMR281W_idr_1	1.02894	0.746524549437	KMLRRTKVNFSKLLYKITKLAIVLTILYIYFTPKIVSRNNKMLRRTKVNFSKLLYKITKLAIVLTILYIYFTPKIVSRNNKMLRRTKVNFSKLLYKITKLAIVLTILYIYFTPKIVSRNNKMLRRTKVNFSKLLYKITKLAIVLTILYIYFTPKIVSRNNKMLRRTKVNFSKLLYKITKLAIVLTILYIYFTPKIVSRNNKMLRRTKVNFSKLLYKITKLAIVLTILYIYFTPKIVSRNNKMLRRTKVNFSKLLYK
YNL029C	YNL029C_idr_1	1.27953	0.928336362484	LLIRRTINAFLGCIHCNLTATCILIAFVITMYVVLVSEPASLLIRRTINAFLGCIHCNLTATCILIAFVITMYVVLVSEPASLLIRRTINAFLGCIHCNLTATCILIAFVITMYVVLVSEPASLLIRRTINAFLGCIHCNLTATCILIAFVITMYVVLVSEPASLLIRRTINAFLGCIHCNLTATCILIAFVITMYVVLVSEPASLLIRRTINAFLGCIHCNLTATCILIAFVITMYVVLVSEPASLLIRRTINAF
YPL232W	YPL232W_idr_4	1.13322	0.822180541974	RKARKNKIRCWLIVFAIIVVVVVVVVVPAVVKTRRKARKNKIRCWLIVFAIIVVVVVVVVVPAVVKTRRKARKNKIRCWLIVFAIIVVVVVVVVVPAVVKTRRKARKNKIRCWLIVFAIIVVVVVVVVVPAVVKTRRKARKNKIRCWLIVFAIIVVVVVVVVVPAVVKTRRKARKNKIRCWLIVFAIIVVVVVVVVVPAVVKTRRKARKNKIRCWLIVFAIIVVVVVVVVVPAVVKTRRKARKNKIRCWLIVFAII
YPR117W	YPR117W_idr_1	1.26604	0.918548346503	SMLPWSQIRDVSKLLLGFMLFIISIQKIASMLPWSQIRDVSKLLLGFMLFIISIQKIASMLPWSQIRDVSKLLLGFMLFIISIQKIASMLPWSQIRDVSKLLLGFMLFIISIQKIASMLPWSQIRDVSKLLLGFMLFIISIQKIASMLPWSQIRDVSKLLLGFMLFIISIQKIASMLPWSQIRDVSKLLLGFMLFIISIQKIASMLPWSQIRDVSKLLLGFMLFIISIQKIASMLPWSQIRDVSKLLLGFMLFIIS
