# Supplementary material for: Discovering molecular features of intrinsically disordered regions by using evolution for contrastive learning
Source: PLoS Comput Biol. 2022 Jun 29;18(6):e1010238. doi: 10.1371/journal.pcbi.1010238 (PMC9275697; doi:10.1371/journal.pcbi.1010238)
Supplement: S5 File — (TAR.GZ) [file pcbi.1010238.s009.tar.gz › s5/filters_average_1000/filter_187_idr_activations.txt]

HUMAN01054	HUMAN01054_1to36	2.85968	0.679415415277	VCREQLSKNQVKWVFAGITCVSVVVIAAIVLAITLVCREQLSKNQVKWVFAGITCVSVVVIAAIVLAITLVCREQLSKNQVKWVFAGITCVSVVVIAAIVLAITLVCREQLSKNQVKWVFAGITCVSVVVIAAIVLAITLVCREQLSKNQVKWVFAGITCVSVVVIAAIVLAITLVCREQLSKNQVKWVFAGITCVSVVVIAAIVLAITLVCREQLSKNQVKWVFAGITCVSVVVIAAIVLAITLVCREQLSKNQV
HUMAN01288	HUMAN01288_1to32	3.71385	0.882351774966	VCVLVLAAAAGAVAVFLILRIWVVLRSMDVTVCVLVLAAAAGAVAVFLILRIWVVLRSMDVTVCVLVLAAAAGAVAVFLILRIWVVLRSMDVTVCVLVLAAAAGAVAVFLILRIWVVLRSMDVTVCVLVLAAAAGAVAVFLILRIWVVLRSMDVTVCVLVLAAAAGAVAVFLILRIWVVLRSMDVTVCVLVLAAAAGAVAVFLILRIWVVLRSMDVTVCVLVLAAAAGAVAVFLILRIWVVLRSMDVTVCVLVLAA
HUMAN02129	HUMAN02129_105to141	3.40209	0.808281741533	LRRQMWWRGCKIKAIMALVAAILLLVIIILIVMKYRTLRRQMWWRGCKIKAIMALVAAILLLVIIILIVMKYRTLRRQMWWRGCKIKAIMALVAAILLLVIIILIVMKYRTLRRQMWWRGCKIKAIMALVAAILLLVIIILIVMKYRTLRRQMWWRGCKIKAIMALVAAILLLVIIILIVMKYRTLRRQMWWRGCKIKAIMALVAAILLLVIIILIVMKYRTLRRQMWWRGCKIKAIMALVAAILLLVIIILIVMK
HUMAN07570	HUMAN07570_1to39	3.37835	0.802641593097	APLLLQLAVLGAALAAAALVLISIVAFTTATKMPALHRAPLLLQLAVLGAALAAAALVLISIVAFTTATKMPALHRAPLLLQLAVLGAALAAAALVLISIVAFTTATKMPALHRAPLLLQLAVLGAALAAAALVLISIVAFTTATKMPALHRAPLLLQLAVLGAALAAAALVLISIVAFTTATKMPALHRAPLLLQLAVLGAALAAAALVLISIVAFTTATKMPALHRAPLLLQLAVLGAALAAAALVLISIVAFT
HUMAN11103	HUMAN11103_1to30	3.46982	0.824373308029	DRLQTALLVVLVLLAVALQATEAGPYGANDRLQTALLVVLVLLAVALQATEAGPYGANDRLQTALLVVLVLLAVALQATEAGPYGANDRLQTALLVVLVLLAVALQATEAGPYGANDRLQTALLVVLVLLAVALQATEAGPYGANDRLQTALLVVLVLLAVALQATEAGPYGANDRLQTALLVVLVLLAVALQATEAGPYGANDRLQTALLVVLVLLAVALQATEAGPYGANDRLQTALLVVLVLLAVALQATEAG
HUMAN13353	HUMAN13353_25to62	3.46244	0.822621124044	LAVIILFITAVLLLILFAIVFGLLTSTENTQCEAGEEELAVIILFITAVLLLILFAIVFGLLTSTENTQCEAGEEELAVIILFITAVLLLILFAIVFGLLTSTENTQCEAGEEELAVIILFITAVLLLILFAIVFGLLTSTENTQCEAGEEELAVIILFITAVLLLILFAIVFGLLTSTENTQCEAGEEELAVIILFITAVLLLILFAIVFGLLTSTENTQCEAGEEELAVIILFITAVLLLILFAIVFGLLTSTE
HUMAN17113	HUMAN17113_28to64	2.86285	0.680168560405	PKSGPSLVPGKTPTVRAALICLTLVLVASVLLQAVLYPKSGPSLVPGKTPTVRAALICLTLVLVASVLLQAVLYPKSGPSLVPGKTPTVRAALICLTLVLVASVLLQAVLYPKSGPSLVPGKTPTVRAALICLTLVLVASVLLQAVLYPKSGPSLVPGKTPTVRAALICLTLVLVASVLLQAVLYPKSGPSLVPGKTPTVRAALICLTLVLVASVLLQAVLYPKSGPSLVPGKTPTVRAALICLTLVLVASVLLQA
HUMAN19215	HUMAN19215_296to325	3.39802	0.807316406147	QKKNRKMLVILILFVIIIVLIVVLVGVKSRQKKNRKMLVILILFVIIIVLIVVLVGVKSRQKKNRKMLVILILFVIIIVLIVVLVGVKSRQKKNRKMLVILILFVIIIVLIVVLVGVKSRQKKNRKMLVILILFVIIIVLIVVLVGVKSRQKKNRKMLVILILFVIIIVLIVVLVGVKSRQKKNRKMLVILILFVIIIVLIVVLVGVKSRQKKNRKMLVILILFVIIIVLIVVLVGVKSRQKKNRKMLVILILFVI
HUMAN19781	HUMAN19781_1to34	3.0984	0.736131503127	KKKLVVLGLLAVVLVLVIVGLCLWLPSASKEPDKKKLVVLGLLAVVLVLVIVGLCLWLPSASKEPDKKKLVVLGLLAVVLVLVIVGLCLWLPSASKEPDKKKLVVLGLLAVVLVLVIVGLCLWLPSASKEPDKKKLVVLGLLAVVLVLVIVGLCLWLPSASKEPDKKKLVVLGLLAVVLVLVIVGLCLWLPSASKEPDKKKLVVLGLLAVVLVLVIVGLCLWLPSASKEPDKKKLVVLGLLAVVLVLVIVGLCLWL
HUMAN19901	HUMAN19901_1to34	3.08141	0.732093714002	ARGYGATVSLVLLGLGLALAVIVLAVVLSRHQAARGYGATVSLVLLGLGLALAVIVLAVVLSRHQAARGYGATVSLVLLGLGLALAVIVLAVVLSRHQAARGYGATVSLVLLGLGLALAVIVLAVVLSRHQAARGYGATVSLVLLGLGLALAVIVLAVVLSRHQAARGYGATVSLVLLGLGLALAVIVLAVVLSRHQAARGYGATVSLVLLGLGLALAVIVLAVVLSRHQAARGYGATVSLVLLGLGLALAVIVLA
HUMAN19910	HUMAN19910_1to33	3.09281	0.734803699656	KKKLVVLGLLAVVLVLVIVGLCLWLPSASKEPKKKLVVLGLLAVVLVLVIVGLCLWLPSASKEPKKKLVVLGLLAVVLVLVIVGLCLWLPSASKEPKKKLVVLGLLAVVLVLVIVGLCLWLPSASKEPKKKLVVLGLLAVVLVLVIVGLCLWLPSASKEPKKKLVVLGLLAVVLVLVIVGLCLWLPSASKEPKKKLVVLGLLAVVLVLVIVGLCLWLPSASKEPKKKLVVLGLLAVVLVLVIVGLCLWLPSASKEP
HUMAN20711	HUMAN20711_1to43	3.12986	0.743605177034	FTVLTRQPCEQAGLKALYRTPTIIALVVLLVSIVVLVSITVIFTVLTRQPCEQAGLKALYRTPTIIALVVLLVSIVVLVSITVIFTVLTRQPCEQAGLKALYRTPTIIALVVLLVSIVVLVSITVIFTVLTRQPCEQAGLKALYRTPTIIALVVLLVSIVVLVSITVIFTVLTRQPCEQAGLKALYRTPTIIALVVLLVSIVVLVSITVIFTVLTRQPCEQAGLKALYRTPTIIALVVLLVSIVVLVSITVIFTVL
HUMAN21251	HUMAN21251_1to30	3.29754	0.78344386939	WTNFFKLRLFCCLLAVLMVVVLVINVTQVWTNFFKLRLFCCLLAVLMVVVLVINVTQVWTNFFKLRLFCCLLAVLMVVVLVINVTQVWTNFFKLRLFCCLLAVLMVVVLVINVTQVWTNFFKLRLFCCLLAVLMVVVLVINVTQVWTNFFKLRLFCCLLAVLMVVVLVINVTQVWTNFFKLRLFCCLLAVLMVVVLVINVTQVWTNFFKLRLFCCLLAVLMVVVLVINVTQVWTNFFKLRLFCCLLAVLMVVVLVI
HUMAN21879	HUMAN21879_98to135	2.92868	0.695808160522	LLGSRTQLELVLAGASLLLAALLLGCLVALGVQYHRDPLLGSRTQLELVLAGASLLLAALLLGCLVALGVQYHRDPLLGSRTQLELVLAGASLLLAALLLGCLVALGVQYHRDPLLGSRTQLELVLAGASLLLAALLLGCLVALGVQYHRDPLLGSRTQLELVLAGASLLLAALLLGCLVALGVQYHRDPLLGSRTQLELVLAGASLLLAALLLGCLVALGVQYHRDPLLGSRTQLELVLAGASLLLAALLLGCLV
HUMAN23493	HUMAN23493_1to51	2.97234	0.706181465832	ELCGLGLPRPPMLLALLLATLLAAMLALLTQVALVVQVAEAARAPSVSAKELCGLGLPRPPMLLALLLATLLAAMLALLTQVALVVQVAEAARAPSVSAKELCGLGLPRPPMLLALLLATLLAAMLALLTQVALVVQVAEAARAPSVSAKELCGLGLPRPPMLLALLLATLLAAMLALLTQVALVVQVAEAARAPSVSAKELCGLGLPRPPMLLALLLATLLAAMLALLTQVALVVQVAEAARAPSVSAKELCGLG
HUMAN25754	HUMAN25754_16to46	3.11131	0.739197782617	LAVLQRDRIKLLFFDILVFLSVFLLFLLFLVLAVLQRDRIKLLFFDILVFLSVFLLFLLFLVLAVLQRDRIKLLFFDILVFLSVFLLFLLFLVLAVLQRDRIKLLFFDILVFLSVFLLFLLFLVLAVLQRDRIKLLFFDILVFLSVFLLFLLFLVLAVLQRDRIKLLFFDILVFLSVFLLFLLFLVLAVLQRDRIKLLFFDILVFLSVFLLFLLFLVLAVLQRDRIKLLFFDILVFLSVFLLFLLFLVLAVLQRDR
HUMAN26023	HUMAN26023_39to94	2.86969	0.681791991466	LISSLRVVGVVIAVGIFLFLIALVGLIGAVKHHQVLLFFYMIILLLVFIVQFSVSCLISSLRVVGVVIAVGIFLFLIALVGLIGAVKHHQVLLFFYMIILLLVFIVQFSVSCLISSLRVVGVVIAVGIFLFLIALVGLIGAVKHHQVLLFFYMIILLLVFIVQFSVSCLISSLRVVGVVIAVGIFLFLIALVGLIGAVKHHQVLLFFYMIILLLVFIVQFSVSCLISSLRVVGVVIAVGIFLFLIALVGLIGAVKH
HUMAN27078	HUMAN27078_1to37	3.56543	0.847088767806	ARKLSVLEVLLIIFCLIVVTIDILLLLLVLEETSDTARKLSVLEVLLIIFCLIVVTIDILLLLLVLEETSDTARKLSVLEVLLIIFCLIVVTIDILLLLLVLEETSDTARKLSVLEVLLIIFCLIVVTIDILLLLLVLEETSDTARKLSVLEVLLIIFCLIVVTIDILLLLLVLEETSDTARKLSVLEVLLIIFCLIVVTIDILLLLLVLEETSDTARKLSVLEVLLIIFCLIVVTIDILLLLLVLEETSDTARKL
HUMAN29430	HUMAN29430_1to31	4.20903	1.0	RQGLLVLALVLVLVLVLAAGSQVQEWYPRERQGLLVLALVLVLVLVLAAGSQVQEWYPRERQGLLVLALVLVLVLVLAAGSQVQEWYPRERQGLLVLALVLVLVLVLAAGSQVQEWYPRERQGLLVLALVLVLVLVLAAGSQVQEWYPRERQGLLVLALVLVLVLVLAAGSQVQEWYPRERQGLLVLALVLVLVLVLAAGSQVQEWYPRERQGLLVLALVLVLVLVLAAGSQVQEWYPRERQGLLVLALVLVLVLV
HUMAN30008	HUMAN30008_472to524	3.52876	0.838377751676	LSGQIVYVCSSLLAVLLTALCLVLAQWSVPLLSGDLLWTAVVVLLLLLIIGIILSGQIVYVCSSLLAVLLTALCLVLAQWSVPLLSGDLLWTAVVVLLLLLIIGIILSGQIVYVCSSLLAVLLTALCLVLAQWSVPLLSGDLLWTAVVVLLLLLIIGIILSGQIVYVCSSLLAVLLTALCLVLAQWSVPLLSGDLLWTAVVVLLLLLIIGIILSGQIVYVCSSLLAVLLTALCLVLAQWSVPLLSGDLLWTAVVVL
