# Supplementary material for: Discovering molecular features of intrinsically disordered regions by using evolution for contrastive learning
Source: PLoS Comput Biol. 2022 Jun 29;18(6):e1010238. doi: 10.1371/journal.pcbi.1010238 (PMC9275697; doi:10.1371/journal.pcbi.1010238)
Supplement: S5 File — (TAR.GZ) [file pcbi.1010238.s009.tar.gz › s5/filters_average_1000/filter_1_idr_activations.txt]

HUMAN08932	HUMAN08932_819to855	2.20086	0.727197674315	GIDEDDPTADDTSAAVTEEMPPLEGDDDTSRMEEVDGIDEDDPTADDTSAAVTEEMPPLEGDDDTSRMEEVDGIDEDDPTADDTSAAVTEEMPPLEGDDDTSRMEEVDGIDEDDPTADDTSAAVTEEMPPLEGDDDTSRMEEVDGIDEDDPTADDTSAAVTEEMPPLEGDDDTSRMEEVDGIDEDDPTADDTSAAVTEEMPPLEGDDDTSRMEEVDGIDEDDPTADDTSAAVTEEMPPLEGDDDTSRMEEVDGIDE
HUMAN12879	HUMAN12879_278to310	2.21903	0.733201108833	PHLEELPEQVAEDAIDWGDFGVEAVSEGTDSGPHLEELPEQVAEDAIDWGDFGVEAVSEGTDSGPHLEELPEQVAEDAIDWGDFGVEAVSEGTDSGPHLEELPEQVAEDAIDWGDFGVEAVSEGTDSGPHLEELPEQVAEDAIDWGDFGVEAVSEGTDSGPHLEELPEQVAEDAIDWGDFGVEAVSEGTDSGPHLEELPEQVAEDAIDWGDFGVEAVSEGTDSGPHLEELPEQVAEDAIDWGDFGVEAVSEGTDSG
HUMAN00247	HUMAN00247_1to44	2.34026	0.773256671798	DGDGDPESVGQPEEASPEEQPEEASAEEERPEDQQEEEAAAAADGDGDPESVGQPEEASPEEQPEEASAEEERPEDQQEEEAAAAADGDGDPESVGQPEEASPEEQPEEASAEEERPEDQQEEEAAAAADGDGDPESVGQPEEASPEEQPEEASAEEERPEDQQEEEAAAAADGDGDPESVGQPEEASPEEQPEEASAEEERPEDQQEEEAAAAADGDGDPESVGQPEEASPEEQPEEASAEEERPEDQQEEEAAA
HUMAN00533	HUMAN00533_1to36	2.20032	0.72701853551	GSVSNQQFAGGCAKAAEEAPEEAPEDAARAADEPQGSVSNQQFAGGCAKAAEEAPEEAPEDAARAADEPQGSVSNQQFAGGCAKAAEEAPEEAPEDAARAADEPQGSVSNQQFAGGCAKAAEEAPEEAPEDAARAADEPQGSVSNQQFAGGCAKAAEEAPEEAPEDAARAADEPQGSVSNQQFAGGCAKAAEEAPEEAPEDAARAADEPQGSVSNQQFAGGCAKAAEEAPEEAPEDAARAADEPQGSVSNQQFAGG
HUMAN01076	HUMAN01076_1to33	2.12947	0.70360657463	AAEEADVDIEGDVVAAAGAQPGSGENTASVLQAAEEADVDIEGDVVAAAGAQPGSGENTASVLQAAEEADVDIEGDVVAAAGAQPGSGENTASVLQAAEEADVDIEGDVVAAAGAQPGSGENTASVLQAAEEADVDIEGDVVAAAGAQPGSGENTASVLQAAEEADVDIEGDVVAAAGAQPGSGENTASVLQAAEEADVDIEGDVVAAAGAQPGSGENTASVLQAAEEADVDIEGDVVAAAGAQPGSGENTASVLQ
HUMAN01262	HUMAN01262_249to302	2.38753	0.788874991758	DDEEGGEDDDDDDDDGDEGEEELEDIDEGDEDEGEEDEDDDEGEEGEEDEGEDDDDEEGGEDDDDDDDDGDEGEEELEDIDEGDEDEGEEDEDDDEGEEGEEDEGEDDDDEEGGEDDDDDDDDGDEGEEELEDIDEGDEDEGEEDEDDDEGEEGEEDEGEDDDDEEGGEDDDDDDDDGDEGEEELEDIDEGDEDEGEEDEDDDEGEEGEEDEGEDDDDEEGGEDDDDDDDDGDEGEEELEDIDEGDEDEGEEDEDD
HUMAN01357	HUMAN01357_800to831	2.18758	0.722806961709	EANGVDGVDALDTASHTNKSGYHDDSDEDLLEEANGVDGVDALDTASHTNKSGYHDDSDEDLLEEANGVDGVDALDTASHTNKSGYHDDSDEDLLEEANGVDGVDALDTASHTNKSGYHDDSDEDLLEEANGVDGVDALDTASHTNKSGYHDDSDEDLLEEANGVDGVDALDTASHTNKSGYHDDSDEDLLEEANGVDGVDALDTASHTNKSGYHDDSDEDLLEEANGVDGVDALDTASHTNKSGYHDDSDEDLLE
HUMAN01830	HUMAN01830_2210to2241	2.41381	0.797557000448	ASSEDEDDATSTSNADQLSDHGDLLSEEELDEASSEDEDDATSTSNADQLSDHGDLLSEEELDEASSEDEDDATSTSNADQLSDHGDLLSEEELDEASSEDEDDATSTSNADQLSDHGDLLSEEELDEASSEDEDDATSTSNADQLSDHGDLLSEEELDEASSEDEDDATSTSNADQLSDHGDLLSEEELDEASSEDEDDATSTSNADQLSDHGDLLSEEELDEASSEDEDDATSTSNADQLSDHGDLLSEEELDE
HUMAN03536	HUMAN03536_1to34	2.69093	0.889123399144	AAAAEGVLATRSDEPARDDAAVETAEEAKEPAEAAAAEGVLATRSDEPARDDAAVETAEEAKEPAEAAAAEGVLATRSDEPARDDAAVETAEEAKEPAEAAAAEGVLATRSDEPARDDAAVETAEEAKEPAEAAAAEGVLATRSDEPARDDAAVETAEEAKEPAEAAAAEGVLATRSDEPARDDAAVETAEEAKEPAEAAAAEGVLATRSDEPARDDAAVETAEEAKEPAEAAAAEGVLATRSDEPARDDAAVETA
HUMAN03964	HUMAN03964_118to155	2.34798	0.775806918303	DAESEWHSENEEEEKLAGDMKSKVVVTEKAAATAEEPDDAESEWHSENEEEEKLAGDMKSKVVVTEKAAATAEEPDDAESEWHSENEEEEKLAGDMKSKVVVTEKAAATAEEPDDAESEWHSENEEEEKLAGDMKSKVVVTEKAAATAEEPDDAESEWHSENEEEEKLAGDMKSKVVVTEKAAATAEEPDDAESEWHSENEEEEKLAGDMKSKVVVTEKAAATAEEPDDAESEWHSENEEEEKLAGDMKSKVVVTE
HUMAN04158	HUMAN04158_881to952	2.44618	0.80825302088	EHENDSDDDDEAEDDDETEELGSDEDDIDEDGQEYLEILAKQAGEDGDDEDWEEDDAEETALEGYSTIIDDEEHENDSDDDDEAEDDDETEELGSDEDDIDEDGQEYLEILAKQAGEDGDDEDWEEDDAEETALEGYSTIIDDEEHENDSDDDDEAEDDDETEELGSDEDDIDEDGQEYLEILAKQAGEDGDDEDWEEDDAEETALEGYSTIIDDEEHENDSDDDDEAEDDDETEELGSDEDDIDEDGQEYLEILA
HUMAN04355	HUMAN04355_308to344	2.14954	0.710238255399	TQMAQAKEQLDTSNESAEPKAEGDEEGPSGASEEEDTTQMAQAKEQLDTSNESAEPKAEGDEEGPSGASEEEDTTQMAQAKEQLDTSNESAEPKAEGDEEGPSGASEEEDTTQMAQAKEQLDTSNESAEPKAEGDEEGPSGASEEEDTTQMAQAKEQLDTSNESAEPKAEGDEEGPSGASEEEDTTQMAQAKEQLDTSNESAEPKAEGDEEGPSGASEEEDTTQMAQAKEQLDTSNESAEPKAEGDEEGPSGASEE
HUMAN04994	HUMAN04994_52to91	2.17955	0.72015501415	GDNDDAAEASSEPTEKAPSEEELHGDQTDFGQGSQSPQKQGDNDDAAEASSEPTEKAPSEEELHGDQTDFGQGSQSPQKQGDNDDAAEASSEPTEKAPSEEELHGDQTDFGQGSQSPQKQGDNDDAAEASSEPTEKAPSEEELHGDQTDFGQGSQSPQKQGDNDDAAEASSEPTEKAPSEEELHGDQTDFGQGSQSPQKQGDNDDAAEASSEPTEKAPSEEELHGDQTDFGQGSQSPQKQGDNDDAAEASSEPTEK
HUMAN05255	HUMAN05255_77to107	2.3623	0.780537711042	REEWQAKVAGSEENGTAETEEVEDESASGELREEWQAKVAGSEENGTAETEEVEDESASGELREEWQAKVAGSEENGTAETEEVEDESASGELREEWQAKVAGSEENGTAETEEVEDESASGELREEWQAKVAGSEENGTAETEEVEDESASGELREEWQAKVAGSEENGTAETEEVEDESASGELREEWQAKVAGSEENGTAETEEVEDESASGELREEWQAKVAGSEENGTAETEEVEDESASGELREEWQAKV
HUMAN06761	HUMAN06761_395to425	2.29063	0.756857199509	ENSSDDALNESKPDEVRLENPVDVVDTQDNGENSSDDALNESKPDEVRLENPVDVVDTQDNGENSSDDALNESKPDEVRLENPVDVVDTQDNGENSSDDALNESKPDEVRLENPVDVVDTQDNGENSSDDALNESKPDEVRLENPVDVVDTQDNGENSSDDALNESKPDEVRLENPVDVVDTQDNGENSSDDALNESKPDEVRLENPVDVVDTQDNGENSSDDALNESKPDEVRLENPVDVVDTQDNGENSSDDAL
HUMAN06764	HUMAN06764_310to342	3.0265	1.0	NYNYDDEDEDENAMDADGGDDDDQGSDDEYSDDNYNYDDEDEDENAMDADGGDDDDQGSDDEYSDDNYNYDDEDEDENAMDADGGDDDDQGSDDEYSDDNYNYDDEDEDENAMDADGGDDDDQGSDDEYSDDNYNYDDEDEDENAMDADGGDDDDQGSDDEYSDDNYNYDDEDEDENAMDADGGDDDDQGSDDEYSDDNYNYDDEDEDENAMDADGGDDDDQGSDDEYSDDNYNYDDEDEDENAMDADGGDDDDQG
HUMAN07133	HUMAN07133_555to599	2.4092	0.796034793262	EESPTDATQEEDVDDMEGSGEEGDLEGSDSEAAQWADQEQWFGMQEESPTDATQEEDVDDMEGSGEEGDLEGSDSEAAQWADQEQWFGMQEESPTDATQEEDVDDMEGSGEEGDLEGSDSEAAQWADQEQWFGMQEESPTDATQEEDVDDMEGSGEEGDLEGSDSEAAQWADQEQWFGMQEESPTDATQEEDVDDMEGSGEEGDLEGSDSEAAQWADQEQWFGMQEESPTDATQEEDVDDMEGSGEEGDLEGSDSE
HUMAN07254	HUMAN07254_277to314	2.27796	0.752670046566	AAAPVAAATTAAPAAAAAPAKVEAKEESEESDEDMGFGAAAPVAAATTAAPAAAAAPAKVEAKEESEESDEDMGFGAAAPVAAATTAAPAAAAAPAKVEAKEESEESDEDMGFGAAAPVAAATTAAPAAAAAPAKVEAKEESEESDEDMGFGAAAPVAAATTAAPAAAAAPAKVEAKEESEESDEDMGFGAAAPVAAATTAAPAAAAAPAKVEAKEESEESDEDMGFGAAAPVAAATTAAPAAAAAPAKVEAKEES
HUMAN07449	HUMAN07449_1to55	2.38171	0.786950943303	EQVAEGARVTAVPVSAADSTEELAEVEEGVGVVGEDNDAAARGAEAFGDSEEDGEQVAEGARVTAVPVSAADSTEELAEVEEGVGVVGEDNDAAARGAEAFGDSEEDGEQVAEGARVTAVPVSAADSTEELAEVEEGVGVVGEDNDAAARGAEAFGDSEEDGEQVAEGARVTAVPVSAADSTEELAEVEEGVGVVGEDNDAAARGAEAFGDSEEDGEQVAEGARVTAVPVSAADSTEELAEVEEGVGVVGEDNDAA
HUMAN09952	HUMAN09952_255to295	2.21784	0.732806278713	TQNESLLEENAEKAFYGSEEDEAKGAGSEETAAAAAPSRKPTQNESLLEENAEKAFYGSEEDEAKGAGSEETAAAAAPSRKPTQNESLLEENAEKAFYGSEEDEAKGAGSEETAAAAAPSRKPTQNESLLEENAEKAFYGSEEDEAKGAGSEETAAAAAPSRKPTQNESLLEENAEKAFYGSEEDEAKGAGSEETAAAAAPSRKPTQNESLLEENAEKAFYGSEEDEAKGAGSEETAAAAAPSRKPTQNESLLEEN
HUMAN11551	HUMAN11551_483to520	2.38147	0.786872875336	ETQEWLEETDSEEDSEEVEGAEGGVDDEDSGEESGAEDETQEWLEETDSEEDSEEVEGAEGGVDDEDSGEESGAEDETQEWLEETDSEEDSEEVEGAEGGVDDEDSGEESGAEDETQEWLEETDSEEDSEEVEGAEGGVDDEDSGEESGAEDETQEWLEETDSEEDSEEVEGAEGGVDDEDSGEESGAEDETQEWLEETDSEEDSEEVEGAEGGVDDEDSGEESGAEDETQEWLEETDSEEDSEEVEGAEGGVDDE
HUMAN12148	HUMAN12148_947to977	2.42306	0.800614176686	EEEEKKEDKEEKAEGKEGEEATAEAEEKQPEEEEEKKEDKEEKAEGKEGEEATAEAEEKQPEEEEEKKEDKEEKAEGKEGEEATAEAEEKQPEEEEEKKEDKEEKAEGKEGEEATAEAEEKQPEEEEEKKEDKEEKAEGKEGEEATAEAEEKQPEEEEEKKEDKEEKAEGKEGEEATAEAEEKQPEEEEEKKEDKEEKAEGKEGEEATAEAEEKQPEEEEEKKEDKEEKAEGKEGEEATAEAEEKQPEEEEEKKED
HUMAN12652	HUMAN12652_380to437	2.37648	0.785222261707	DDEMELEETEPPLEPEDALSDAEFEGEGDYEEGMYADWWQEPDAKGDEAEAEPEPELADDEMELEETEPPLEPEDALSDAEFEGEGDYEEGMYADWWQEPDAKGDEAEAEPEPELADDEMELEETEPPLEPEDALSDAEFEGEGDYEEGMYADWWQEPDAKGDEAEAEPEPELADDEMELEETEPPLEPEDALSDAEFEGEGDYEEGMYADWWQEPDAKGDEAEAEPEPELADDEMELEETEPPLEPEDALSDAEF
HUMAN12728	HUMAN12728_1to44	2.38295	0.787360425938	SDEREVAEAATGEDASSPPPKTEAASDPQHPAASEGAAAAAASSDEREVAEAATGEDASSPPPKTEAASDPQHPAASEGAAAAAASSDEREVAEAATGEDASSPPPKTEAASDPQHPAASEGAAAAAASSDEREVAEAATGEDASSPPPKTEAASDPQHPAASEGAAAAAASSDEREVAEAATGEDASSPPPKTEAASDPQHPAASEGAAAAAASSDEREVAEAATGEDASSPPPKTEAASDPQHPAASEGAAAAA
HUMAN13499	HUMAN13499_3525to3574	2.17266	0.71787796614	GLEHRAEDGHEEAMETEASTSGEVAEVAEEAMETESSEKVGKETSELGGSGLEHRAEDGHEEAMETEASTSGEVAEVAEEAMETESSEKVGKETSELGGSGLEHRAEDGHEEAMETEASTSGEVAEVAEEAMETESSEKVGKETSELGGSGLEHRAEDGHEEAMETEASTSGEVAEVAEEAMETESSEKVGKETSELGGSGLEHRAEDGHEEAMETEASTSGEVAEVAEEAMETESSEKVGKETSELGGSGLEHRA
HUMAN13719	HUMAN13719_148to198	2.61994	0.865667165614	VTDEAAQSNPEFENEELAEGEKIDSEEALIYEEDFNGGDGVEGELEESTKLVTDEAAQSNPEFENEELAEGEKIDSEEALIYEEDFNGGDGVEGELEESTKLVTDEAAQSNPEFENEELAEGEKIDSEEALIYEEDFNGGDGVEGELEESTKLVTDEAAQSNPEFENEELAEGEKIDSEEALIYEEDFNGGDGVEGELEESTKLVTDEAAQSNPEFENEELAEGEKIDSEEALIYEEDFNGGDGVEGELEESTKLV
HUMAN14136	HUMAN14136_194to236	2.16192	0.714330875991	TKAPAPDEGSDLFYDDYYEDGEVEEEADSCFGDDEDDSGTEESTKAPAPDEGSDLFYDDYYEDGEVEEEADSCFGDDEDDSGTEESTKAPAPDEGSDLFYDDYYEDGEVEEEADSCFGDDEDDSGTEESTKAPAPDEGSDLFYDDYYEDGEVEEEADSCFGDDEDDSGTEESTKAPAPDEGSDLFYDDYYEDGEVEEEADSCFGDDEDDSGTEESTKAPAPDEGSDLFYDDYYEDGEVEEEADSCFGDDEDDSGTE
HUMAN15250	HUMAN15250_201to232	2.14131	0.70752076541	DADQEVSPDRADPEAAWEPTEAEARARASNEDDADQEVSPDRADPEAAWEPTEAEARARASNEDDADQEVSPDRADPEAAWEPTEAEARARASNEDDADQEVSPDRADPEAAWEPTEAEARARASNEDDADQEVSPDRADPEAAWEPTEAEARARASNEDDADQEVSPDRADPEAAWEPTEAEARARASNEDDADQEVSPDRADPEAAWEPTEAEARARASNEDDADQEVSPDRADPEAAWEPTEAEARARASNED
HUMAN16273	HUMAN16273_1to45	2.20433	0.728342303534	SLADELLADLEEAAEEEEGGSYGEEEEEPAIEDVQEETQLDLSGSLADELLADLEEAAEEEEGGSYGEEEEEPAIEDVQEETQLDLSGSLADELLADLEEAAEEEEGGSYGEEEEEPAIEDVQEETQLDLSGSLADELLADLEEAAEEEEGGSYGEEEEEPAIEDVQEETQLDLSGSLADELLADLEEAAEEEEGGSYGEEEEEPAIEDVQEETQLDLSGSLADELLADLEEAAEEEEGGSYGEEEEEPAIEDVQE
HUMAN16546	HUMAN16546_1to58	2.29261	0.757511520933	AASAAAASAAAASAASGSPGPGEGSAGGEKRSTAPSAAASASASAAASSPAGGGAEAAASAAAASAAAASAASGSPGPGEGSAGGEKRSTAPSAAASASASAAASSPAGGGAEAAASAAAASAAAASAASGSPGPGEGSAGGEKRSTAPSAAASASASAAASSPAGGGAEAAASAAAASAAAASAASGSPGPGEGSAGGEKRSTAPSAAASASASAAASSPAGGGAEAAASAAAASAAAASAASGSPGPGEGSAGG
HUMAN18505	HUMAN18505_326to381	2.13279	0.70470637976	ESESSTSDDKRASLDEDEDDDDEEDNDEDDNDEDDDDEDDDEAEDNDEDEDDDEEEESESSTSDDKRASLDEDEDDDDEEDNDEDDNDEDDDDEDDDEAEDNDEDEDDDEEEESESSTSDDKRASLDEDEDDDDEEDNDEDDNDEDDDDEDDDEAEDNDEDEDDDEEEESESSTSDDKRASLDEDEDDDDEEDNDEDDNDEDDDDEDDDEAEDNDEDEDDDEEEESESSTSDDKRASLDEDEDDDDEEDNDEDDND
HUMAN19021	HUMAN19021_383to416	2.31917	0.766289007298	KAEIAASRTSHAKAKAEAAEQAALAANQESNIARKAEIAASRTSHAKAKAEAAEQAALAANQESNIARKAEIAASRTSHAKAKAEAAEQAALAANQESNIARKAEIAASRTSHAKAKAEAAEQAALAANQESNIARKAEIAASRTSHAKAKAEAAEQAALAANQESNIARKAEIAASRTSHAKAKAEAAEQAALAANQESNIARKAEIAASRTSHAKAKAEAAEQAALAANQESNIARKAEIAASRTSHAKAKAEA
HUMAN19295	HUMAN19295_43to85	2.29388	0.757931717235	HGGDLTEDNMETENAAAAAAAAFTASSQLKEAVLVKMAEEGENHGGDLTEDNMETENAAAAAAAAFTASSQLKEAVLVKMAEEGENHGGDLTEDNMETENAAAAAAAAFTASSQLKEAVLVKMAEEGENHGGDLTEDNMETENAAAAAAAAFTASSQLKEAVLVKMAEEGENHGGDLTEDNMETENAAAAAAAAFTASSQLKEAVLVKMAEEGENHGGDLTEDNMETENAAAAAAAAFTASSQLKEAVLVKMAEEG
HUMAN19301	HUMAN19301_64to126	2.15198	0.711045404125	AALDEERPGRQEDAEYQAFREAITEAVEAPAAARGSGSETVPKAEAGPESAAGGQEEEEGEDEAALDEERPGRQEDAEYQAFREAITEAVEAPAAARGSGSETVPKAEAGPESAAGGQEEEEGEDEAALDEERPGRQEDAEYQAFREAITEAVEAPAAARGSGSETVPKAEAGPESAAGGQEEEEGEDEAALDEERPGRQEDAEYQAFREAITEAVEAPAAARGSGSETVPKAEAGPESAAGGQEEEEGEDEAALD
HUMAN20442	HUMAN20442_233to265	2.26218	0.747456114735	LKTAAAAAAEAPEGAAAGDGGRVALARVSSVKLLKTAAAAAAEAPEGAAAGDGGRVALARVSSVKLLKTAAAAAAEAPEGAAAGDGGRVALARVSSVKLLKTAAAAAAEAPEGAAAGDGGRVALARVSSVKLLKTAAAAAAEAPEGAAAGDGGRVALARVSSVKLLKTAAAAAAEAPEGAAAGDGGRVALARVSSVKLLKTAAAAAAEAPEGAAAGDGGRVALARVSSVKLLKTAAAAAAEAPEGAAAGDGGRVAL
HUMAN20862	HUMAN20862_339to372	2.1319	0.704409311846	ERPEVVLDSDAEDLEDLSEESADESAGAYAYKPIERPEVVLDSDAEDLEDLSEESADESAGAYAYKPIERPEVVLDSDAEDLEDLSEESADESAGAYAYKPIERPEVVLDSDAEDLEDLSEESADESAGAYAYKPIERPEVVLDSDAEDLEDLSEESADESAGAYAYKPIERPEVVLDSDAEDLEDLSEESADESAGAYAYKPIERPEVVLDSDAEDLEDLSEESADESAGAYAYKPIERPEVVLDSDAEDLEDLS
HUMAN21015	HUMAN21015_1100to1133	2.30812	0.762634859261	VFANADKGDDEKNTDNSEDSRAEDNFNLEKEKEDVFANADKGDDEKNTDNSEDSRAEDNFNLEKEKEDVFANADKGDDEKNTDNSEDSRAEDNFNLEKEKEDVFANADKGDDEKNTDNSEDSRAEDNFNLEKEKEDVFANADKGDDEKNTDNSEDSRAEDNFNLEKEKEDVFANADKGDDEKNTDNSEDSRAEDNFNLEKEKEDVFANADKGDDEKNTDNSEDSRAEDNFNLEKEKEDVFANADKGDDEKNTDNSE
HUMAN23030	HUMAN23030_372to436	2.50384	0.827305386052	SRINGVADCAIDFEISGDFASGDFHEWTDDEDDEDDIMNDEDEIEDDDEDEGDDDDGGDDHDVYISRINGVADCAIDFEISGDFASGDFHEWTDDEDDEDDIMNDEDEIEDDDEDEGDDDDGGDDHDVYISRINGVADCAIDFEISGDFASGDFHEWTDDEDDEDDIMNDEDEIEDDDEDEGDDDDGGDDHDVYISRINGVADCAIDFEISGDFASGDFHEWTDDEDDEDDIMNDEDEIEDDDEDEGDDDDGGDDH
HUMAN23195	HUMAN23195_177to258	2.35855	0.779298470695	EHAAPPFNAAGHHQNEAPAGGNGAENVAADQPANPPAENAVVGENPDAQDDQAEEEEEDNEEEDDAGVEDAADANNGAQDDMEHAAPPFNAAGHHQNEAPAGGNGAENVAADQPANPPAENAVVGENPDAQDDQAEEEEEDNEEEDDAGVEDAADANNGAQDDMEHAAPPFNAAGHHQNEAPAGGNGAENVAADQPANPPAENAVVGENPDAQDDQAEEEEEDNEEEDDAGVEDAADANNGAQDDMEHAAPPFNAA
HUMAN23207	HUMAN23207_455to492	2.27843	0.752826103722	QKKKMENESATEGEDSAMTDMPPTEEVTDIVEMREENEQKKKMENESATEGEDSAMTDMPPTEEVTDIVEMREENEQKKKMENESATEGEDSAMTDMPPTEEVTDIVEMREENEQKKKMENESATEGEDSAMTDMPPTEEVTDIVEMREENEQKKKMENESATEGEDSAMTDMPPTEEVTDIVEMREENEQKKKMENESATEGEDSAMTDMPPTEEVTDIVEMREENEQKKKMENESATEGEDSAMTDMPPTEEVT
HUMAN23214	HUMAN23214_1to227	2.12288	0.701430282352	GGKLSKKKKGYNVNDEKAKEKDKKAEGAATEEEGTPKESEPQAAAEPAEAKEGKEKPDQDAEGKAEEKEGEKDAAAAKEEAPKAEPEKTEGAAEAKAEPPKAPEQEQAAPGPAAGGEAPKAAEAAAAPAESAAPAAGEEPSKEEGEPKKTEAPAAPAAQETKSDGAPASDSKPGSSEAAPSSKETPAATEAPSSTPKAQGPAASAEEPKPVEAPAANSDQTVTVKEGGKLSKKKKGYNVNDEKAKEKDKKAEGAAT
HUMAN23314	HUMAN23314_562to623	2.17516	0.718704730328	ADLDHVTPEIMNQEERESSQADAAEAAREDHEDAEDLETKPTVDSEAEKAENEDRTALPVLEADLDHVTPEIMNQEERESSQADAAEAAREDHEDAEDLETKPTVDSEAEKAENEDRTALPVLEADLDHVTPEIMNQEERESSQADAAEAAREDHEDAEDLETKPTVDSEAEKAENEDRTALPVLEADLDHVTPEIMNQEERESSQADAAEAAREDHEDAEDLETKPTVDSEAEKAENEDRTALPVLEADLDHVTP
HUMAN23487	HUMAN23487_171to206	2.27653	0.752198330133	KQSVDGKAPLATGEDDDDEVPDLVENFDEASKNEANKQSVDGKAPLATGEDDDDEVPDLVENFDEASKNEANKQSVDGKAPLATGEDDDDEVPDLVENFDEASKNEANKQSVDGKAPLATGEDDDDEVPDLVENFDEASKNEANKQSVDGKAPLATGEDDDDEVPDLVENFDEASKNEANKQSVDGKAPLATGEDDDDEVPDLVENFDEASKNEANKQSVDGKAPLATGEDDDDEVPDLVENFDEASKNEANKQSV
HUMAN24554	HUMAN24554_203to236	2.18376	0.721546136475	AAAPGTAAAAAAAAAAAAAFGQYQPQQLQTDRMQAAAPGTAAAAAAAAAAAAAFGQYQPQQLQTDRMQAAAPGTAAAAAAAAAAAAAFGQYQPQQLQTDRMQAAAPGTAAAAAAAAAAAAAFGQYQPQQLQTDRMQAAAPGTAAAAAAAAAAAAAFGQYQPQQLQTDRMQAAAPGTAAAAAAAAAAAAAFGQYQPQQLQTDRMQAAAPGTAAAAAAAAAAAAAFGQYQPQQLQTDRMQAAAPGTAAAAAAAAAAAA
HUMAN24643	HUMAN24643_1to41	2.1223	0.701239878441	EAEESEKAATEQEPLEGTEQTLDAEEEQEESEEAACGSKKEAEESEKAATEQEPLEGTEQTLDAEEEQEESEEAACGSKKEAEESEKAATEQEPLEGTEQTLDAEEEQEESEEAACGSKKEAEESEKAATEQEPLEGTEQTLDAEEEQEESEEAACGSKKEAEESEKAATEQEPLEGTEQTLDAEEEQEESEEAACGSKKEAEESEKAATEQEPLEGTEQTLDAEEEQEESEEAACGSKKEAEESEKAATEQEPLE
HUMAN24776	HUMAN24776_1to34	2.62252	0.866520241306	AENDVDNELLDYEDDEVETAAGGDGAEAPAKKDAENDVDNELLDYEDDEVETAAGGDGAEAPAKKDAENDVDNELLDYEDDEVETAAGGDGAEAPAKKDAENDVDNELLDYEDDEVETAAGGDGAEAPAKKDAENDVDNELLDYEDDEVETAAGGDGAEAPAKKDAENDVDNELLDYEDDEVETAAGGDGAEAPAKKDAENDVDNELLDYEDDEVETAAGGDGAEAPAKKDAENDVDNELLDYEDDEVETAAGGDG
HUMAN25358	HUMAN25358_29to72	2.29674	0.758877198301	GTNVTAAVQDAGLAHEGEGEEETENNDSETAENYAPPETEDVSNGTNVTAAVQDAGLAHEGEGEEETENNDSETAENYAPPETEDVSNGTNVTAAVQDAGLAHEGEGEEETENNDSETAENYAPPETEDVSNGTNVTAAVQDAGLAHEGEGEEETENNDSETAENYAPPETEDVSNGTNVTAAVQDAGLAHEGEGEEETENNDSETAENYAPPETEDVSNGTNVTAAVQDAGLAHEGEGEEETENNDSETAENYAP
HUMAN26871	HUMAN26871_1to35	2.41159	0.796825792711	ATDGASCEPDLSRAPEDAAGAAAEAAKKEFDVDTATDGASCEPDLSRAPEDAAGAAAEAAKKEFDVDTATDGASCEPDLSRAPEDAAGAAAEAAKKEFDVDTATDGASCEPDLSRAPEDAAGAAAEAAKKEFDVDTATDGASCEPDLSRAPEDAAGAAAEAAKKEFDVDTATDGASCEPDLSRAPEDAAGAAAEAAKKEFDVDTATDGASCEPDLSRAPEDAAGAAAEAAKKEFDVDTATDGASCEPDLSRAPEDA
HUMAN27022	HUMAN27022_1to49	2.15494	0.712024129068	EVAVEKAVAAAAAASAAASGGPSAAPSGENEAESRQGPDSERGGEAAREVAVEKAVAAAAAASAAASGGPSAAPSGENEAESRQGPDSERGGEAAREVAVEKAVAAAAAASAAASGGPSAAPSGENEAESRQGPDSERGGEAAREVAVEKAVAAAAAASAAASGGPSAAPSGENEAESRQGPDSERGGEAAREVAVEKAVAAAAAASAAASGGPSAAPSGENEAESRQGPDSERGGEAAREVAVEKAVAAAAAASA
HUMAN27200	HUMAN27200_1290to1331	2.21696	0.732516852164	KGTYHTNEAKGAESAESADAAIMNNDPNFTETIDESKKEWLIKGTYHTNEAKGAESAESADAAIMNNDPNFTETIDESKKEWLIKGTYHTNEAKGAESAESADAAIMNNDPNFTETIDESKKEWLIKGTYHTNEAKGAESAESADAAIMNNDPNFTETIDESKKEWLIKGTYHTNEAKGAESAESADAAIMNNDPNFTETIDESKKEWLIKGTYHTNEAKGAESAESADAAIMNNDPNFTETIDESKKEWLIKGTY
HUMAN28403	HUMAN28403_458to528	2.13825	0.706508717813	ELSVAEDEDEEEEAEEAAATAESEALEAGEVELSEGEDDTDGLTPQLEEDEELQGHLGRRKGSKWNRRNDMELSVAEDEDEEEEAEEAAATAESEALEAGEVELSEGEDDTDGLTPQLEEDEELQGHLGRRKGSKWNRRNDMELSVAEDEDEEEEAEEAAATAESEALEAGEVELSEGEDDTDGLTPQLEEDEELQGHLGRRKGSKWNRRNDMELSVAEDEDEEEEAEEAAATAESEALEAGEVELSEGEDDTDGL
HUMAN28825	HUMAN28825_1to33	2.64792	0.874911405462	AESGESGGPPGSQDSAAGAEGAGAPAAAASAEAESGESGGPPGSQDSAAGAEGAGAPAAAASAEAESGESGGPPGSQDSAAGAEGAGAPAAAASAEAESGESGGPPGSQDSAAGAEGAGAPAAAASAEAESGESGGPPGSQDSAAGAEGAGAPAAAASAEAESGESGGPPGSQDSAAGAEGAGAPAAAASAEAESGESGGPPGSQDSAAGAEGAGAPAAAASAEAESGESGGPPGSQDSAAGAEGAGAPAAAASAE
HUMAN29256	HUMAN29256_238to290	2.19403	0.724940084214	MDDEEGEGEEDDDDDEEEEGLEDIDEEGDEDEGEEDEDDDEGEEGEEDEGEDDMDDEEGEGEEDDDDDEEEEGLEDIDEEGDEDEGEEDEDDDEGEEGEEDEGEDDMDDEEGEGEEDDDDDEEEEGLEDIDEEGDEDEGEEDEDDDEGEEGEEDEGEDDMDDEEGEGEEDDDDDEEEEGLEDIDEEGDEDEGEEDEDDDEGEEGEEDEGEDDMDDEEGEGEEDDDDDEEEEGLEDIDEEGDEDEGEEDEDDDEGEE
HUMAN29407	HUMAN29407_235to275	2.61527	0.864123688649	PTIDTPLPGQAPPEAEGATAAASEAAAGASATDEEARDELTPTIDTPLPGQAPPEAEGATAAASEAAAGASATDEEARDELTPTIDTPLPGQAPPEAEGATAAASEAAAGASATDEEARDELTPTIDTPLPGQAPPEAEGATAAASEAAAGASATDEEARDELTPTIDTPLPGQAPPEAEGATAAASEAAAGASATDEEARDELTPTIDTPLPGQAPPEAEGATAAASEAAAGASATDEEARDELTPTIDTPLPGQ
HUMAN29662	HUMAN29662_113to144	2.87183	0.948895023163	AKINETDTFGPGDDDEIQFDDIGDDDEDIDDIAKINETDTFGPGDDDEIQFDDIGDDDEDIDDIAKINETDTFGPGDDDEIQFDDIGDDDEDIDDIAKINETDTFGPGDDDEIQFDDIGDDDEDIDDIAKINETDTFGPGDDDEIQFDDIGDDDEDIDDIAKINETDTFGPGDDDEIQFDDIGDDDEDIDDIAKINETDTFGPGDDDEIQFDDIGDDDEDIDDIAKINETDTFGPGDDDEIQFDDIGDDDEDIDDI
HUMAN29823	HUMAN29823_1to32	2.26338	0.74785496248	ATASGASDLSGSGAPPPGVGAQAAAAAEEEEATASGASDLSGSGAPPPGVGAQAAAAAEEEEATASGASDLSGSGAPPPGVGAQAAAAAEEEEATASGASDLSGSGAPPPGVGAQAAAAAEEEEATASGASDLSGSGAPPPGVGAQAAAAAEEEEATASGASDLSGSGAPPPGVGAQAAAAAEEEEATASGASDLSGSGAPPPGVGAQAAAAAEEEEATASGASDLSGSGAPPPGVGAQAAAAAEEEEATASGASD
HUMAN30258	HUMAN30258_117to149	2.92257	0.965659311551	QGEALAPAPPDEGSTASGTVAAEETGAAAAAAAQGEALAPAPPDEGSTASGTVAAEETGAAAAAAAQGEALAPAPPDEGSTASGTVAAEETGAAAAAAAQGEALAPAPPDEGSTASGTVAAEETGAAAAAAAQGEALAPAPPDEGSTASGTVAAEETGAAAAAAAQGEALAPAPPDEGSTASGTVAAEETGAAAAAAAQGEALAPAPPDEGSTASGTVAAEETGAAAAAAAQGEALAPAPPDEGSTASGTVAAEET
HUMAN30492	HUMAN30492_76to296	2.19132	0.724042972201	SLIPHQIPGNGGPWKVIFLPQVPVIEFQDMPSFPAQPQGQAVAKAAGEGGGAGEAGGVGEVGAAGEAGGTGEAGATGEAGAAGEAGGAGEAGGVGEAGAAGEAGGAGEAGAAGEGGAAGEAGGAGEAGGVGEAGAAGEAGGAGEAGGVGEAGAAGEAGGAGEAGAAGEAGGAGEGRAAGEAGAAGEAGAVGEAGAAGEAGAVGEAGAAGEAGAVGEAGGTNSLIPHQIPGNGGPWKVIFLPQVPVIEFQDMPSFPA
HUMAN30648	HUMAN30648_113to144	2.87183	0.948895023163	AKINETDTFGPGDDDEIQFDDIGDDDEDIDDIAKINETDTFGPGDDDEIQFDDIGDDDEDIDDIAKINETDTFGPGDDDEIQFDDIGDDDEDIDDIAKINETDTFGPGDDDEIQFDDIGDDDEDIDDIAKINETDTFGPGDDDEIQFDDIGDDDEDIDDIAKINETDTFGPGDDDEIQFDDIGDDDEDIDDIAKINETDTFGPGDDDEIQFDDIGDDDEDIDDIAKINETDTFGPGDDDEIQFDDIGDDDEDIDDI
