# Supplementary material for: Discovering molecular features of intrinsically disordered regions by using evolution for contrastive learning
Source: PLoS Comput Biol. 2022 Jun 29;18(6):e1010238. doi: 10.1371/journal.pcbi.1010238 (PMC9275697; doi:10.1371/journal.pcbi.1010238)
Supplement: S5 File — (TAR.GZ) [file pcbi.1010238.s009.tar.gz › s5/filters_average_1000/filter_225_idr_activations.txt]

HUMAN02129	HUMAN02129_105to141	1.36119	1.0	LRRQMWWRGCKIKAIMALVAAILLLVIIILIVMKYRTLRRQMWWRGCKIKAIMALVAAILLLVIIILIVMKYRTLRRQMWWRGCKIKAIMALVAAILLLVIIILIVMKYRTLRRQMWWRGCKIKAIMALVAAILLLVIIILIVMKYRTLRRQMWWRGCKIKAIMALVAAILLLVIIILIVMKYRTLRRQMWWRGCKIKAIMALVAAILLLVIIILIVMKYRTLRRQMWWRGCKIKAIMALVAAILLLVIIILIVMK
HUMAN04952	HUMAN04952_1to53	1.00598	0.739046204466	QMSYAIRCAFYQLLLAALMLVAMLQLLYLSLLSGLHGQEEQDQYFEFFPPSPQMSYAIRCAFYQLLLAALMLVAMLQLLYLSLLSGLHGQEEQDQYFEFFPPSPQMSYAIRCAFYQLLLAALMLVAMLQLLYLSLLSGLHGQEEQDQYFEFFPPSPQMSYAIRCAFYQLLLAALMLVAMLQLLYLSLLSGLHGQEEQDQYFEFFPPSPQMSYAIRCAFYQLLLAALMLVAMLQLLYLSLLSGLHGQEEQDQYFEFF
HUMAN07977	HUMAN07977_31to60	1.08177	0.794722417203	HLLVLAVSQLWLAVVVVPLAVSVACLNSDCHLLVLAVSQLWLAVVVVPLAVSVACLNSDCHLLVLAVSQLWLAVVVVPLAVSVACLNSDCHLLVLAVSQLWLAVVVVPLAVSVACLNSDCHLLVLAVSQLWLAVVVVPLAVSVACLNSDCHLLVLAVSQLWLAVVVVPLAVSVACLNSDCHLLVLAVSQLWLAVVVVPLAVSVACLNSDCHLLVLAVSQLWLAVVVVPLAVSVACLNSDCHLLVLAVSQLWLAVVV
HUMAN11103	HUMAN11103_1to30	0.96302	0.707483873736	DRLQTALLVVLVLLAVALQATEAGPYGANDRLQTALLVVLVLLAVALQATEAGPYGANDRLQTALLVVLVLLAVALQATEAGPYGANDRLQTALLVVLVLLAVALQATEAGPYGANDRLQTALLVVLVLLAVALQATEAGPYGANDRLQTALLVVLVLLAVALQATEAGPYGANDRLQTALLVVLVLLAVALQATEAGPYGANDRLQTALLVVLVLLAVALQATEAGPYGANDRLQTALLVVLVLLAVALQATEAG
HUMAN12019	HUMAN12019_1to33	1.18672	0.871826691544	MRAVWEALAALAAVACLVGAVRGGPGLSMFAGMRAVWEALAALAAVACLVGAVRGGPGLSMFAGMRAVWEALAALAAVACLVGAVRGGPGLSMFAGMRAVWEALAALAAVACLVGAVRGGPGLSMFAGMRAVWEALAALAAVACLVGAVRGGPGLSMFAGMRAVWEALAALAAVACLVGAVRGGPGLSMFAGMRAVWEALAALAAVACLVGAVRGGPGLSMFAGMRAVWEALAALAAVACLVGAVRGGPGLSMFAG
HUMAN13353	HUMAN13353_25to62	0.980419	0.720266217454	LAVIILFITAVLLLILFAIVFGLLTSTENTQCEAGEEELAVIILFITAVLLLILFAIVFGLLTSTENTQCEAGEEELAVIILFITAVLLLILFAIVFGLLTSTENTQCEAGEEELAVIILFITAVLLLILFAIVFGLLTSTENTQCEAGEEELAVIILFITAVLLLILFAIVFGLLTSTENTQCEAGEEELAVIILFITAVLLLILFAIVFGLLTSTENTQCEAGEEELAVIILFITAVLLLILFAIVFGLLTSTE
HUMAN16839	HUMAN16839_1to33	1.0601	0.778805594613	RTVVLTMKASVIEMFLVLLVTGVHSNKETAKKRTVVLTMKASVIEMFLVLLVTGVHSNKETAKKRTVVLTMKASVIEMFLVLLVTGVHSNKETAKKRTVVLTMKASVIEMFLVLLVTGVHSNKETAKKRTVVLTMKASVIEMFLVLLVTGVHSNKETAKKRTVVLTMKASVIEMFLVLLVTGVHSNKETAKKRTVVLTMKASVIEMFLVLLVTGVHSNKETAKKRTVVLTMKASVIEMFLVLLVTGVHSNKETAKK
HUMAN17462	HUMAN17462_1to35	0.911295	0.66948404276	AFHVEGLIAIIVFYLLILLVGIWAAWRTKNSGSAAFHVEGLIAIIVFYLLILLVGIWAAWRTKNSGSAAFHVEGLIAIIVFYLLILLVGIWAAWRTKNSGSAAFHVEGLIAIIVFYLLILLVGIWAAWRTKNSGSAAFHVEGLIAIIVFYLLILLVGIWAAWRTKNSGSAAFHVEGLIAIIVFYLLILLVGIWAAWRTKNSGSAAFHVEGLIAIIVFYLLILLVGIWAAWRTKNSGSAAFHVEGLIAIIVFYLLIL
HUMAN19215	HUMAN19215_296to325	0.916853	0.673567246443	QKKNRKMLVILILFVIIIVLIVVLVGVKSRQKKNRKMLVILILFVIIIVLIVVLVGVKSRQKKNRKMLVILILFVIIIVLIVVLVGVKSRQKKNRKMLVILILFVIIIVLIVVLVGVKSRQKKNRKMLVILILFVIIIVLIVVLVGVKSRQKKNRKMLVILILFVIIIVLIVVLVGVKSRQKKNRKMLVILILFVIIIVLIVVLVGVKSRQKKNRKMLVILILFVIIIVLIVVLVGVKSRQKKNRKMLVILILFVI
HUMAN19781	HUMAN19781_1to34	1.12958	0.829850457394	KKKLVVLGLLAVVLVLVIVGLCLWLPSASKEPDKKKLVVLGLLAVVLVLVIVGLCLWLPSASKEPDKKKLVVLGLLAVVLVLVIVGLCLWLPSASKEPDKKKLVVLGLLAVVLVLVIVGLCLWLPSASKEPDKKKLVVLGLLAVVLVLVIVGLCLWLPSASKEPDKKKLVVLGLLAVVLVLVIVGLCLWLPSASKEPDKKKLVVLGLLAVVLVLVIVGLCLWLPSASKEPDKKKLVVLGLLAVVLVLVIVGLCLWL
HUMAN19910	HUMAN19910_1to33	1.08555	0.797503083815	KKKLVVLGLLAVVLVLVIVGLCLWLPSASKEPKKKLVVLGLLAVVLVLVIVGLCLWLPSASKEPKKKLVVLGLLAVVLVLVIVGLCLWLPSASKEPKKKLVVLGLLAVVLVLVIVGLCLWLPSASKEPKKKLVVLGLLAVVLVLVIVGLCLWLPSASKEPKKKLVVLGLLAVVLVLVIVGLCLWLPSASKEPKKKLVVLGLLAVVLVLVIVGLCLWLPSASKEPKKKLVVLGLLAVVLVLVIVGLCLWLPSASKEP
HUMAN21251	HUMAN21251_1to30	1.0297	0.756468831023	WTNFFKLRLFCCLLAVLMVVVLVINVTQVWTNFFKLRLFCCLLAVLMVVVLVINVTQVWTNFFKLRLFCCLLAVLMVVVLVINVTQVWTNFFKLRLFCCLLAVLMVVVLVINVTQVWTNFFKLRLFCCLLAVLMVVVLVINVTQVWTNFFKLRLFCCLLAVLMVVVLVINVTQVWTNFFKLRLFCCLLAVLMVVVLVINVTQVWTNFFKLRLFCCLLAVLMVVVLVINVTQVWTNFFKLRLFCCLLAVLMVVVLVI
HUMAN21531	HUMAN21531_1to32	0.971641	0.713817419737	EALLEGIQNRGHGGGFLTSCEAELQELMKQIEALLEGIQNRGHGGGFLTSCEAELQELMKQIEALLEGIQNRGHGGGFLTSCEAELQELMKQIEALLEGIQNRGHGGGFLTSCEAELQELMKQIEALLEGIQNRGHGGGFLTSCEAELQELMKQIEALLEGIQNRGHGGGFLTSCEAELQELMKQIEALLEGIQNRGHGGGFLTSCEAELQELMKQIEALLEGIQNRGHGGGFLTSCEAELQELMKQIEALLEGIQ
HUMAN21807	HUMAN21807_1to37	1.05712	0.776617738693	AMMEVQGGPSLGQTCVLIVIFTVLLQSLCVAVTYVYAMMEVQGGPSLGQTCVLIVIFTVLLQSLCVAVTYVYAMMEVQGGPSLGQTCVLIVIFTVLLQSLCVAVTYVYAMMEVQGGPSLGQTCVLIVIFTVLLQSLCVAVTYVYAMMEVQGGPSLGQTCVLIVIFTVLLQSLCVAVTYVYAMMEVQGGPSLGQTCVLIVIFTVLLQSLCVAVTYVYAMMEVQGGPSLGQTCVLIVIFTVLLQSLCVAVTYVYAMME
HUMAN23493	HUMAN23493_1to51	1.09428	0.803914354663	ELCGLGLPRPPMLLALLLATLLAAMLALLTQVALVVQVAEAARAPSVSAKELCGLGLPRPPMLLALLLATLLAAMLALLTQVALVVQVAEAARAPSVSAKELCGLGLPRPPMLLALLLATLLAAMLALLTQVALVVQVAEAARAPSVSAKELCGLGLPRPPMLLALLLATLLAAMLALLTQVALVVQVAEAARAPSVSAKELCGLGLPRPPMLLALLLATLLAAMLALLTQVALVVQVAEAARAPSVSAKELCGLG
HUMAN26023	HUMAN26023_39to94	0.973199	0.714961836005	LISSLRVVGVVIAVGIFLFLIALVGLIGAVKHHQVLLFFYMIILLLVFIVQFSVSCLISSLRVVGVVIAVGIFLFLIALVGLIGAVKHHQVLLFFYMIILLLVFIVQFSVSCLISSLRVVGVVIAVGIFLFLIALVGLIGAVKHHQVLLFFYMIILLLVFIVQFSVSCLISSLRVVGVVIAVGIFLFLIALVGLIGAVKHHQVLLFFYMIILLLVFIVQFSVSCLISSLRVVGVVIAVGIFLFLIALVGLIGAVKH
HUMAN27078	HUMAN27078_1to37	1.04786	0.769812457607	ARKLSVLEVLLIIFCLIVVTIDILLLLLVLEETSDTARKLSVLEVLLIIFCLIVVTIDILLLLLVLEETSDTARKLSVLEVLLIIFCLIVVTIDILLLLLVLEETSDTARKLSVLEVLLIIFCLIVVTIDILLLLLVLEETSDTARKLSVLEVLLIIFCLIVVTIDILLLLLVLEETSDTARKLSVLEVLLIIFCLIVVTIDILLLLLVLEETSDTARKLSVLEVLLIIFCLIVVTIDILLLLLVLEETSDTARKL
HUMAN27510	HUMAN27510_2to43	1.08303	0.795648984957	LRTILDAPQRLLKEGRASRQLVLVVVFVALLLDNMLFTVVVPLRTILDAPQRLLKEGRASRQLVLVVVFVALLLDNMLFTVVVPLRTILDAPQRLLKEGRASRQLVLVVVFVALLLDNMLFTVVVPLRTILDAPQRLLKEGRASRQLVLVVVFVALLLDNMLFTVVVPLRTILDAPQRLLKEGRASRQLVLVVVFVALLLDNMLFTVVVPLRTILDAPQRLLKEGRASRQLVLVVVFVALLLDNMLFTVVVPLRTI
HUMAN29038	HUMAN29038_1to45	1.04508	0.767767702983	ALLDLALEGMAVFGFVLFLVLWLMHFMAIIYTRLHLNKKATDKQALLDLALEGMAVFGFVLFLVLWLMHFMAIIYTRLHLNKKATDKQALLDLALEGMAVFGFVLFLVLWLMHFMAIIYTRLHLNKKATDKQALLDLALEGMAVFGFVLFLVLWLMHFMAIIYTRLHLNKKATDKQALLDLALEGMAVFGFVLFLVLWLMHFMAIIYTRLHLNKKATDKQALLDLALEGMAVFGFVLFLVLWLMHFMAIIYTRLHL
HUMAN29430	HUMAN29430_1to31	1.1848	0.870413194045	RQGLLVLALVLVLVLVLAAGSQVQEWYPRERQGLLVLALVLVLVLVLAAGSQVQEWYPRERQGLLVLALVLVLVLVLAAGSQVQEWYPRERQGLLVLALVLVLVLVLAAGSQVQEWYPRERQGLLVLALVLVLVLVLAAGSQVQEWYPRERQGLLVLALVLVLVLVLAAGSQVQEWYPRERQGLLVLALVLVLVLVLAAGSQVQEWYPRERQGLLVLALVLVLVLVLAAGSQVQEWYPRERQGLLVLALVLVLVLV
