# Supplementary material for: Discovering molecular features of intrinsically disordered regions by using evolution for contrastive learning
Source: PLoS Comput Biol. 2022 Jun 29;18(6):e1010238. doi: 10.1371/journal.pcbi.1010238 (PMC9275697; doi:10.1371/journal.pcbi.1010238)
Supplement: S5 File — (TAR.GZ) [file pcbi.1010238.s009.tar.gz › s5/filters_average_1000/filter_36_idr_activations.txt]

HUMAN22569	HUMAN22569_405to440	1.56519	0.500265796326	FQKKKAAAQLLQSQAQQSGAQQTKKDKDKKNASFTFQKKKAAAQLLQSQAQQSGAQQTKKDKDKKNASFTFQKKKAAAQLLQSQAQQSGAQQTKKDKDKKNASFTFQKKKAAAQLLQSQAQQSGAQQTKKDKDKKNASFTFQKKKAAAQLLQSQAQQSGAQQTKKDKDKKNASFTFQKKKAAAQLLQSQAQQSGAQQTKKDKDKKNASFTFQKKKAAAQLLQSQAQQSGAQQTKKDKDKKNASFTFQKKKAAAQLL
HUMAN00738	HUMAN00738_228to257	1.74695	0.558358258089	KAAAAAQKQAKRRNPDSPAKAIPKTLKDSQKAAAAAQKQAKRRNPDSPAKAIPKTLKDSQKAAAAAQKQAKRRNPDSPAKAIPKTLKDSQKAAAAAQKQAKRRNPDSPAKAIPKTLKDSQKAAAAAQKQAKRRNPDSPAKAIPKTLKDSQKAAAAAQKQAKRRNPDSPAKAIPKTLKDSQKAAAAAQKQAKRRNPDSPAKAIPKTLKDSQKAAAAAQKQAKRRNPDSPAKAIPKTLKDSQKAAAAAQKQAKRRNPD
HUMAN03206	HUMAN03206_1to32	1.59331	0.509250367489	AAATAAAALAAADPPPAMPQAAGAGGPTTRRAAATAAAALAAADPPPAMPQAAGAGGPTTRRAAATAAAALAAADPPPAMPQAAGAGGPTTRRAAATAAAALAAADPPPAMPQAAGAGGPTTRRAAATAAAALAAADPPPAMPQAAGAGGPTTRRAAATAAAALAAADPPPAMPQAAGAGGPTTRRAAATAAAALAAADPPPAMPQAAGAGGPTTRRAAATAAAALAAADPPPAMPQAAGAGGPTTRRAAATAAAA
HUMAN05867	HUMAN05867_444to543	1.61006	0.514604624155	SETYLMKHMRKHNPPDLQQQVQAAAAAAAVAQAQAQAQAQAQAQAQAQAQAQASQASQQQQQQQQQQQQQQQQPPPHFQSPGAAPQGGGGGDSNPNPPPQSETYLMKHMRKHNPPDLQQQVQAAAAAAAVAQAQAQAQAQAQAQAQAQAQAQASQASQQQQQQQQQQQQQQQQPPPHFQSPGAAPQGGGGGDSNPNPPPQSETYLMKHMRKHNPPDLQQQVQAAAAAAAVAQAQAQAQAQAQAQAQAQAQAQASQA
HUMAN07776	HUMAN07776_244to273	3.12873	1.0	IKAAQHQANQAAVAAQAAAAAATVMAFPPGIKAAQHQANQAAVAAQAAAAAATVMAFPPGIKAAQHQANQAAVAAQAAAAAATVMAFPPGIKAAQHQANQAAVAAQAAAAAATVMAFPPGIKAAQHQANQAAVAAQAAAAAATVMAFPPGIKAAQHQANQAAVAAQAAAAAATVMAFPPGIKAAQHQANQAAVAAQAAAAAATVMAFPPGIKAAQHQANQAAVAAQAAAAAATVMAFPPGIKAAQHQANQAAVAAQ
HUMAN08132	HUMAN08132_378to420	1.64167	0.524709456725	GIQLPSTAAAAAAAAAQAAALQLNGAVPLGALNPAALTALSPAGIQLPSTAAAAAAAAAQAAALQLNGAVPLGALNPAALTALSPAGIQLPSTAAAAAAAAAQAAALQLNGAVPLGALNPAALTALSPAGIQLPSTAAAAAAAAAQAAALQLNGAVPLGALNPAALTALSPAGIQLPSTAAAAAAAAAQAAALQLNGAVPLGALNPAALTALSPAGIQLPSTAAAAAAAAAQAAALQLNGAVPLGALNPAALTALS
HUMAN09259	HUMAN09259_93to136	1.87824	0.600319900509	GLKKRDKKNKTKKTKAAAAAAAAAPAAAATAPTTAATTAATAAQGLKKRDKKNKTKKTKAAAAAAAAAPAAAATAPTTAATTAATAAQGLKKRDKKNKTKKTKAAAAAAAAAPAAAATAPTTAATTAATAAQGLKKRDKKNKTKKTKAAAAAAAAAPAAAATAPTTAATTAATAAQGLKKRDKKNKTKKTKAAAAAAAAAPAAAATAPTTAATTAATAAQGLKKRDKKNKTKKTKAAAAAAAAAPAAAATAPTTAA
HUMAN09925	HUMAN09925_49to84	1.54821	0.494835679499	QRGAGASAPAPAQATAAAAAAQPAPQQPEEGAGAGPQRGAGASAPAPAQATAAAAAAQPAPQQPEEGAGAGPQRGAGASAPAPAQATAAAAAAQPAPQQPEEGAGAGPQRGAGASAPAPAQATAAAAAAQPAPQQPEEGAGAGPQRGAGASAPAPAQATAAAAAAQPAPQQPEEGAGAGPQRGAGASAPAPAQATAAAAAAQPAPQQPEEGAGAGPQRGAGASAPAPAQATAAAAAAQPAPQQPEEGAGAGPQRGA
HUMAN18350	HUMAN18350_61to100	1.7908	0.572374899317	PGAAKPGGAAAEGAGPGAARGAQRAARAAGAAGAAAAAARPGAAKPGGAAAEGAGPGAARGAQRAARAAGAAGAAAAAARPGAAKPGGAAAEGAGPGAARGAQRAARAAGAAGAAAAAARPGAAKPGGAAAEGAGPGAARGAQRAARAAGAAGAAAAAARPGAAKPGGAAAEGAGPGAARGAQRAARAAGAAGAAAAAARPGAAKPGGAAAEGAGPGAARGAQRAARAAGAAGAAAAAARPGAAKPGGAAAEGAGP
HUMAN18438	HUMAN18438_2845to2994	1.63994	0.524157289243	TKNLVKFGHKQVNVPNNVTSSPTSNPVTTTKPVTTTKPVTTTTKPVTTTTKPVTIINQPSVKPAAAKPAPAKPVAAKPVATKMATVRPPVAVKPATAAKPVAAKPAAVRPPAAAAAKPVATKPEVPRPQAAKPAATKPATTKPMVKMSRETKNLVKFGHKQVNVPNNVTSSPTSNPVTTTKPVTTTKPVTTTTKPVTTTTKPVTIINQPSVKPAAAKPAPAKPVAAKPVATKMATVRPPVAVKPATAAKPVAAKPA
HUMAN19021	HUMAN19021_383to416	1.6003	0.511485556088	KAEIAASRTSHAKAKAEAAEQAALAANQESNIARKAEIAASRTSHAKAKAEAAEQAALAANQESNIARKAEIAASRTSHAKAKAEAAEQAALAANQESNIARKAEIAASRTSHAKAKAEAAEQAALAANQESNIARKAEIAASRTSHAKAKAEAAEQAALAANQESNIARKAEIAASRTSHAKAKAEAAEQAALAANQESNIARKAEIAASRTSHAKAKAEAAEQAALAANQESNIARKAEIAASRTSHAKAKAEA
HUMAN20713	HUMAN20713_126to215	1.53996	0.492199014999	EVKKLQKAALLKASPKKAPGTKGTAAAAAAAAAAKVPAKKITAASKKAPAQKVPAQKATGQKAAPAPKAQKGQKAPAQKAPAPKASGKKAEVKKLQKAALLKASPKKAPGTKGTAAAAAAAAAAKVPAKKITAASKKAPAQKVPAQKATGQKAAPAPKAQKGQKAPAQKAPAPKASGKKAEVKKLQKAALLKASPKKAPGTKGTAAAAAAAAAAKVPAKKITAASKKAPAQKVPAQKATGQKAAPAPKAQKGQKAP
HUMAN20776	HUMAN20776_255to300	1.77227	0.566451558086	GMEQRRTTASTTAATPAAVPAGTTAAAAAAAAAAAAAAVTSGVATKGMEQRRTTASTTAATPAAVPAGTTAAAAAAAAAAAAAAVTSGVATKGMEQRRTTASTTAATPAAVPAGTTAAAAAAAAAAAAAAVTSGVATKGMEQRRTTASTTAATPAAVPAGTTAAAAAAAAAAAAAAVTSGVATKGMEQRRTTASTTAATPAAVPAGTTAAAAAAAAAAAAAAVTSGVATKGMEQRRTTASTTAATPAAVPAGTTAA
HUMAN22345	HUMAN22345_486to515	1.73386	0.554175661805	PASAAAAAAAAAAAAAAVIPTVSTPPPFQGPASAAAAAAAAAAAAAAVIPTVSTPPPFQGPASAAAAAAAAAAAAAAVIPTVSTPPPFQGPASAAAAAAAAAAAAAAVIPTVSTPPPFQGPASAAAAAAAAAAAAAAVIPTVSTPPPFQGPASAAAAAAAAAAAAAAVIPTVSTPPPFQGPASAAAAAAAAAAAAAAVIPTVSTPPPFQGPASAAAAAAAAAAAAAAVIPTVSTPPPFQGPASAAAAAAAAAAAAA
HUMAN24554	HUMAN24554_203to236	1.96588	0.628330931666	AAAPGTAAAAAAAAAAAAAFGQYQPQQLQTDRMQAAAPGTAAAAAAAAAAAAAFGQYQPQQLQTDRMQAAAPGTAAAAAAAAAAAAAFGQYQPQQLQTDRMQAAAPGTAAAAAAAAAAAAAFGQYQPQQLQTDRMQAAAPGTAAAAAAAAAAAAAFGQYQPQQLQTDRMQAAAPGTAAAAAAAAAAAAAFGQYQPQQLQTDRMQAAAPGTAAAAAAAAAAAAAFGQYQPQQLQTDRMQAAAPGTAAAAAAAAAAAA
HUMAN24916	HUMAN24916_1555to1585	1.60816	0.513998962114	GASCAAAAQRNASSYKATTRAFPRVTPTANQGASCAAAAQRNASSYKATTRAFPRVTPTANQGASCAAAAQRNASSYKATTRAFPRVTPTANQGASCAAAAQRNASSYKATTRAFPRVTPTANQGASCAAAAQRNASSYKATTRAFPRVTPTANQGASCAAAAQRNASSYKATTRAFPRVTPTANQGASCAAAAQRNASSYKATTRAFPRVTPTANQGASCAAAAQRNASSYKATTRAFPRVTPTANQGASCAAAA
HUMAN26779	HUMAN26779_289to324	1.47357	0.470979506707	AKKEAEKKAKAEAKRKEQEAKEKQRQAELEAARLAKAKKEAEKKAKAEAKRKEQEAKEKQRQAELEAARLAKAKKEAEKKAKAEAKRKEQEAKEKQRQAELEAARLAKAKKEAEKKAKAEAKRKEQEAKEKQRQAELEAARLAKAKKEAEKKAKAEAKRKEQEAKEKQRQAELEAARLAKAKKEAEKKAKAEAKRKEQEAKEKQRQAELEAARLAKAKKEAEKKAKAEAKRKEQEAKEKQRQAELEAARLAKAKKE
HUMAN28097	HUMAN28097_1to35	1.5276	0.488251314694	ARGQQKIQSQQKNAKKQAGQKKKQGHDQKAAAKAARGQQKIQSQQKNAKKQAGQKKKQGHDQKAAAKAARGQQKIQSQQKNAKKQAGQKKKQGHDQKAAAKAARGQQKIQSQQKNAKKQAGQKKKQGHDQKAAAKAARGQQKIQSQQKNAKKQAGQKKKQGHDQKAAAKAARGQQKIQSQQKNAKKQAGQKKKQGHDQKAAAKAARGQQKIQSQQKNAKKQAGQKKKQGHDQKAAAKAARGQQKIQSQQKNAKKQA
HUMAN28291	HUMAN28291_1to31	1.48313	0.474035935846	PSVSPAGPSAGAVPNATAVTTVRTNASGLEPSVSPAGPSAGAVPNATAVTTVRTNASGLEPSVSPAGPSAGAVPNATAVTTVRTNASGLEPSVSPAGPSAGAVPNATAVTTVRTNASGLEPSVSPAGPSAGAVPNATAVTTVRTNASGLEPSVSPAGPSAGAVPNATAVTTVRTNASGLEPSVSPAGPSAGAVPNATAVTTVRTNASGLEPSVSPAGPSAGAVPNATAVTTVRTNASGLEPSVSPAGPSAGAVPNA
HUMAN28682	HUMAN28682_1to50	1.5586	0.498156380903	AAAVVLAAGLRAARRAVAATGVRGGQVRGAAGVTDGNEVAKAQQATPGGAAAVVLAAGLRAARRAVAATGVRGGQVRGAAGVTDGNEVAKAQQATPGGAAAVVLAAGLRAARRAVAATGVRGGQVRGAAGVTDGNEVAKAQQATPGGAAAVVLAAGLRAARRAVAATGVRGGQVRGAAGVTDGNEVAKAQQATPGGAAAVVLAAGLRAARRAVAATGVRGGQVRGAAGVTDGNEVAKAQQATPGGAAAVVLAAGLR
