# Supplementary material for: Discovering molecular features of intrinsically disordered regions by using evolution for contrastive learning
Source: PLoS Comput Biol. 2022 Jun 29;18(6):e1010238. doi: 10.1371/journal.pcbi.1010238 (PMC9275697; doi:10.1371/journal.pcbi.1010238)
Supplement: S7 File — (ZIP) [file pcbi.1010238.s011.zip]

Archive with 517 entries (515 files):
- disprot_html_table/
- disprot_html_table/disprot_table.html
- disprot_html_table/logos/
- disprot_html_table/logos/AVG_F0.png
- disprot_html_table/logos/AVG_F1.png
- disprot_html_table/logos/AVG_F10.png
- disprot_html_table/logos/AVG_F100.png
- disprot_html_table/logos/AVG_F101.png
- disprot_html_table/logos/AVG_F102.png
- disprot_html_table/logos/AVG_F103.png
- disprot_html_table/logos/AVG_F104.png
- disprot_html_table/logos/AVG_F105.png
- disprot_html_table/logos/AVG_F106.png
- disprot_html_table/logos/AVG_F107.png
- disprot_html_table/logos/AVG_F108.png
- disprot_html_table/logos/AVG_F109.png
- disprot_html_table/logos/AVG_F11.png
- disprot_html_table/logos/AVG_F110.png
- disprot_html_table/logos/AVG_F111.png
- disprot_html_table/logos/AVG_F112.png
- disprot_html_table/logos/AVG_F113.png
- disprot_html_table/logos/AVG_F114.png
- disprot_html_table/logos/AVG_F115.png
- disprot_html_table/logos/AVG_F116.png
- disprot_html_table/logos/AVG_F117.png
- disprot_html_table/logos/AVG_F118.png
- disprot_html_table/logos/AVG_F119.png
- disprot_html_table/logos/AVG_F12.png
- disprot_html_table/logos/AVG_F120.png
- disprot_html_table/logos/AVG_F121.png
- disprot_html_table/logos/AVG_F122.png
- disprot_html_table/logos/AVG_F123.png
- disprot_html_table/logos/AVG_F124.png
- disprot_html_table/logos/AVG_F125.png
- disprot_html_table/logos/AVG_F126.png
- disprot_html_table/logos/AVG_F127.png
- disprot_html_table/logos/AVG_F128.png
- disprot_html_table/logos/AVG_F129.png
- disprot_html_table/logos/AVG_F13.png
- disprot_html_table/logos/AVG_F130.png
- disprot_html_table/logos/AVG_F131.png
- disprot_html_table/logos/AVG_F132.png
- disprot_html_table/logos/AVG_F133.png
- disprot_html_table/logos/AVG_F134.png
- disprot_html_table/logos/AVG_F135.png
- disprot_html_table/logos/AVG_F136.png
- disprot_html_table/logos/AVG_F137.png
- disprot_html_table/logos/AVG_F138.png
- disprot_html_table/logos/AVG_F139.png
- disprot_html_table/logos/AVG_F14.png
- disprot_html_table/logos/AVG_F140.png
- disprot_html_table/logos/AVG_F141.png
- disprot_html_table/logos/AVG_F142.png
- disprot_html_table/logos/AVG_F143.png
- disprot_html_table/logos/AVG_F144.png
- disprot_html_table/logos/AVG_F145.png
- disprot_html_table/logos/AVG_F146.png
- disprot_html_table/logos/AVG_F147.png
- disprot_html_table/logos/AVG_F148.png
- disprot_html_table/logos/AVG_F149.png
- disprot_html_table/logos/AVG_F15.png
- disprot_html_table/logos/AVG_F150.png
- disprot_html_table/logos/AVG_F151.png
- disprot_html_table/logos/AVG_F152.png
- disprot_html_table/logos/AVG_F153.png
- disprot_html_table/logos/AVG_F154.png
- disprot_html_table/logos/AVG_F155.png
- disprot_html_table/logos/AVG_F156.png
- disprot_html_table/logos/AVG_F157.png
- disprot_html_table/logos/AVG_F158.png
- disprot_html_table/logos/AVG_F159.png
- disprot_html_table/logos/AVG_F16.png
- disprot_html_table/logos/AVG_F160.png
- disprot_html_table/logos/AVG_F161.png
- disprot_html_table/logos/AVG_F162.png
- disprot_html_table/logos/AVG_F163.png
- disprot_html_table/logos/AVG_F164.png
- disprot_html_table/logos/AVG_F165.png
- disprot_html_table/logos/AVG_F166.png
- disprot_html_table/logos/AVG_F167.png
- disprot_html_table/logos/AVG_F168.png
- disprot_html_table/logos/AVG_F169.png
- disprot_html_table/logos/AVG_F17.png
- disprot_html_table/logos/AVG_F170.png
- disprot_html_table/logos/AVG_F171.png
- disprot_html_table/logos/AVG_F172.png
- disprot_html_table/logos/AVG_F173.png
- disprot_html_table/logos/AVG_F174.png
- disprot_html_table/logos/AVG_F175.png
- disprot_html_table/logos/AVG_F176.png
- disprot_html_table/logos/AVG_F177.png
- disprot_html_table/logos/AVG_F178.png
- disprot_html_table/logos/AVG_F179.png
- disprot_html_table/logos/AVG_F18.png
- disprot_html_table/logos/AVG_F180.png
- disprot_html_table/logos/AVG_F181.png
- disprot_html_table/logos/AVG_F182.png
- disprot_html_table/logos/AVG_F183.png
- disprot_html_table/logos/AVG_F184.png
- disprot_html_table/logos/AVG_F185.png
- disprot_html_table/logos/AVG_F186.png
- disprot_html_table/logos/AVG_F187.png
- disprot_html_table/logos/AVG_F188.png
- disprot_html_table/logos/AVG_F189.png
- disprot_html_table/logos/AVG_F19.png
- disprot_html_table/logos/AVG_F190.png
- disprot_html_table/logos/AVG_F191.png
- disprot_html_table/logos/AVG_F192.png
- disprot_html_table/logos/AVG_F193.png
- disprot_html_table/logos/AVG_F194.png
- disprot_html_table/logos/AVG_F195.png
- disprot_html_table/logos/AVG_F196.png
- disprot_html_table/logos/AVG_F197.png
- disprot_html_table/logos/AVG_F198.png
- disprot_html_table/logos/AVG_F199.png
- disprot_html_table/logos/AVG_F2.png
- disprot_html_table/logos/AVG_F20.png
- disprot_html_table/logos/AVG_F200.png
- disprot_html_table/logos/AVG_F201.png
- disprot_html_table/logos/AVG_F202.png
- disprot_html_table/logos/AVG_F203.png
- disprot_html_table/logos/AVG_F204.png
- disprot_html_table/logos/AVG_F205.png
- disprot_html_table/logos/AVG_F206.png
- disprot_html_table/logos/AVG_F207.png
- disprot_html_table/logos/AVG_F208.png
- disprot_html_table/logos/AVG_F209.png
- disprot_html_table/logos/AVG_F21.png
- disprot_html_table/logos/AVG_F210.png
- disprot_html_table/logos/AVG_F211.png
- disprot_html_table/logos/AVG_F212.png
- disprot_html_table/logos/AVG_F213.png
- disprot_html_table/logos/AVG_F214.png
- disprot_html_table/logos/AVG_F215.png
- disprot_html_table/logos/AVG_F216.png
- disprot_html_table/logos/AVG_F217.png
- disprot_html_table/logos/AVG_F218.png
- disprot_html_table/logos/AVG_F219.png
- disprot_html_table/logos/AVG_F22.png
- disprot_html_table/logos/AVG_F220.png
- disprot_html_table/logos/AVG_F221.png
- disprot_html_table/logos/AVG_F222.png
- disprot_html_table/logos/AVG_F223.png
- disprot_html_table/logos/AVG_F224.png
- disprot_html_table/logos/AVG_F225.png
- disprot_html_table/logos/AVG_F226.png
- disprot_html_table/logos/AVG_F227.png
- disprot_html_table/logos/AVG_F228.png
- disprot_html_table/logos/AVG_F229.png
- disprot_html_table/logos/AVG_F23.png
- disprot_html_table/logos/AVG_F230.png
- disprot_html_table/logos/AVG_F231.png
- disprot_html_table/logos/AVG_F232.png
- disprot_html_table/logos/AVG_F233.png
- disprot_html_table/logos/AVG_F234.png
- disprot_html_table/logos/AVG_F235.png
- disprot_html_table/logos/AVG_F236.png
- disprot_html_table/logos/AVG_F237.png
- disprot_html_table/logos/AVG_F238.png
- disprot_html_table/logos/AVG_F239.png
- disprot_html_table/logos/AVG_F24.png
- disprot_html_table/logos/AVG_F240.png
- disprot_html_table/logos/AVG_F241.png
- disprot_html_table/logos/AVG_F242.png
- disprot_html_table/logos/AVG_F243.png
- disprot_html_table/logos/AVG_F244.png
- disprot_html_table/logos/AVG_F245.png
- disprot_html_table/logos/AVG_F246.png
- disprot_html_table/logos/AVG_F247.png
- disprot_html_table/logos/AVG_F248.png
- disprot_html_table/logos/AVG_F249.png
- disprot_html_table/logos/AVG_F25.png
- disprot_html_table/logos/AVG_F250.png
- disprot_html_table/logos/AVG_F251.png
- disprot_html_table/logos/AVG_F252.png
- disprot_html_table/logos/AVG_F253.png
- disprot_html_table/logos/AVG_F254.png
- disprot_html_table/logos/AVG_F255.png
- disprot_html_table/logos/AVG_F26.png
- disprot_html_table/logos/AVG_F27.png
- disprot_html_table/logos/AVG_F28.png
- disprot_html_table/logos/AVG_F29.png
- disprot_html_table/logos/AVG_F3.png
- disprot_html_table/logos/AVG_F30.png
- disprot_html_table/logos/AVG_F31.png
- disprot_html_table/logos/AVG_F32.png
- disprot_html_table/logos/AVG_F33.png
- disprot_html_table/logos/AVG_F34.png
- disprot_html_table/logos/AVG_F35.png
- disprot_html_table/logos/AVG_F36.png
- disprot_html_table/logos/AVG_F37.png
- disprot_html_table/logos/AVG_F38.png
- disprot_html_table/logos/AVG_F39.png
- disprot_html_table/logos/AVG_F4.png
- disprot_html_table/logos/AVG_F40.png
- disprot_html_table/logos/AVG_F41.png
- disprot_html_table/logos/AVG_F42.png
- disprot_html_table/logos/AVG_F43.png
- disprot_html_table/logos/AVG_F44.png
- disprot_html_table/logos/AVG_F45.png
- disprot_html_table/logos/AVG_F46.png
- disprot_html_table/logos/AVG_F47.png
- disprot_html_table/logos/AVG_F48.png
- disprot_html_table/logos/AVG_F49.png
- disprot_html_table/logos/AVG_F5.png
- disprot_html_table/logos/AVG_F50.png
- disprot_html_table/logos/AVG_F51.png
- disprot_html_table/logos/AVG_F52.png
- disprot_html_table/logos/AVG_F53.png
- disprot_html_table/logos/AVG_F54.png
- disprot_html_table/logos/AVG_F55.png
- disprot_html_table/logos/AVG_F56.png
- disprot_html_table/logos/AVG_F57.png
- disprot_html_table/logos/AVG_F58.png
- disprot_html_table/logos/AVG_F59.png
- disprot_html_table/logos/AVG_F6.png
- disprot_html_table/logos/AVG_F60.png
- disprot_html_table/logos/AVG_F61.png
- disprot_html_table/logos/AVG_F62.png
- disprot_html_table/logos/AVG_F63.png
- disprot_html_table/logos/AVG_F64.png
- disprot_html_table/logos/AVG_F65.png
- disprot_html_table/logos/AVG_F66.png
- disprot_html_table/logos/AVG_F67.png
- disprot_html_table/logos/AVG_F68.png
- disprot_html_table/logos/AVG_F69.png
- disprot_html_table/logos/AVG_F7.png
- disprot_html_table/logos/AVG_F70.png
- disprot_html_table/logos/AVG_F71.png
- disprot_html_table/logos/AVG_F72.png
- disprot_html_table/logos/AVG_F73.png
- disprot_html_table/logos/AVG_F74.png
- disprot_html_table/logos/AVG_F75.png
- disprot_html_table/logos/AVG_F76.png
- disprot_html_table/logos/AVG_F77.png
- disprot_html_table/logos/AVG_F78.png
- disprot_html_table/logos/AVG_F79.png
- disprot_html_table/logos/AVG_F8.png
- disprot_html_table/logos/AVG_F80.png
- disprot_html_table/logos/AVG_F81.png
- disprot_html_table/logos/AVG_F82.png
- disprot_html_table/logos/AVG_F83.png
- disprot_html_table/logos/AVG_F84.png
- disprot_html_table/logos/AVG_F85.png
- disprot_html_table/logos/AVG_F86.png
- disprot_html_table/logos/AVG_F87.png
- disprot_html_table/logos/AVG_F88.png
- disprot_html_table/logos/AVG_F89.png
- disprot_html_table/logos/AVG_F9.png
- disprot_html_table/logos/AVG_F90.png
- disprot_html_table/logos/AVG_F91.png
- disprot_html_table/logos/AVG_F92.png
- disprot_html_table/logos/AVG_F93.png
- disprot_html_table/logos/AVG_F94.png
- disprot_html_table/logos/AVG_F95.png
- disprot_html_table/logos/AVG_F96.png
- disprot_html_table/logos/AVG_F97.png
- disprot_html_table/logos/AVG_F98.png
- disprot_html_table/logos/AVG_F99.png
- disprot_html_table/logos/MAX_F0.png
- disprot_html_table/logos/MAX_F1.png
- disprot_html_table/logos/MAX_F10.png
- disprot_html_table/logos/MAX_F100.png
- disprot_html_table/logos/MAX_F101.png
- disprot_html_table/logos/MAX_F102.png
- disprot_html_table/logos/MAX_F103.png
- disprot_html_table/logos/MAX_F104.png
- disprot_html_table/logos/MAX_F105.png
- disprot_html_table/logos/MAX_F106.png
- disprot_html_table/logos/MAX_F107.png
- disprot_html_table/logos/MAX_F108.png
- disprot_html_table/logos/MAX_F109.png
- disprot_html_table/logos/MAX_F11.png
- disprot_html_table/logos/MAX_F110.png
- disprot_html_table/logos/MAX_F111.png
- disprot_html_table/logos/MAX_F112.png
- disprot_html_table/logos/MAX_F113.png
- disprot_html_table/logos/MAX_F114.png
- disprot_html_table/logos/MAX_F115.png
- disprot_html_table/logos/MAX_F116.png
- disprot_html_table/logos/MAX_F117.png
- disprot_html_table/logos/MAX_F118.png
- disprot_html_table/logos/MAX_F119.png
- disprot_html_table/logos/MAX_F12.png
- disprot_html_table/logos/MAX_F120.png
- disprot_html_table/logos/MAX_F121.png
- disprot_html_table/logos/MAX_F122.png
- disprot_html_table/logos/MAX_F123.png
- disprot_html_table/logos/MAX_F124.png
- disprot_html_table/logos/MAX_F125.png
- disprot_html_table/logos/MAX_F126.png
- disprot_html_table/logos/MAX_F127.png
- disprot_html_table/logos/MAX_F128.png
- disprot_html_table/logos/MAX_F129.png
- disprot_html_table/logos/MAX_F13.png
- disprot_html_table/logos/MAX_F130.png
- disprot_html_table/logos/MAX_F131.png
- disprot_html_table/logos/MAX_F132.png
- disprot_html_table/logos/MAX_F133.png
- disprot_html_table/logos/MAX_F134.png
[truncated: 217 more entries]
