# Supplementary material for: Discovering molecular features of intrinsically disordered regions by using evolution for contrastive learning
Source: PLoS Comput Biol. 2022 Jun 29;18(6):e1010238. doi: 10.1371/journal.pcbi.1010238 (PMC9275697; doi:10.1371/journal.pcbi.1010238)
Supplement: S8 File — (XLSX) [file pcbi.1010238.s012.xlsx]

## Sheet: Sheet1
Correlations are calculated across all human IDRs
For more details on features and their sources in literature, see Supplementary File in Zarin et al. eLife 2019 (DOI: 10.7554/eLife.46883)
Literature-Curated Feature	Category	Regular Expression	Randomly Initialized Correlation	Reverse Homology (Disprot IDR Model) Correlation
CLV_Separin_Fungi	Motif	S[IVLMH]E[IVPFMLYAQR]GR.	0	0
DEG_APCC_KENBOX_2	Motif	.KEN.	0.0258304	0.0272978
DEG_APCC_TPR_1	Motif	.[ILM]R	0.0964814	0.112478
DOC_CKS1_1	Motif	[MPVLIFWYQ].(T)P..	0.0558922	0.0749727
DOC_MAPK_DCC_7	Motif	[RK].{2,4}[LIVP]P.[LIV].[LIVMF]|[RK].{2,4}[LIVP].P[LIV].[LIVMF]	0.0366078	0.0372417
DOC_MAPK_gen_1	Motif	[KR]{0,2}[KR].{0,2}[KR].{2,4}[ILVM].[ILVF]	0.050339	0.0781498
DOC_MAPK_HePTP_8	Motif	([LIV][^P][^P][RK]....[LIVMP].[LIV].[LIVMF])|([LIV][^P][^P][RK][RK]G.{4,7}[LIVMP].[LIV].[LIVMF])	0.0101407	0.0205898
DOC_PP1_RVXF_1	Motif	..[RK].{0,1}[VIL][^P][FW].	0.0256959	0.0404281
DOC_PP2B_PxIxI_1	Motif	.P[^P]I[^P][IV][^P]	0.0173152	0.0171969
LIG_APCC_Cbox_2	Motif	DR[YFH][ILFVM][PA]..	0.0102649	0.0123629
LIG_AP_GAE_1	Motif	[DE][DES][DEGAS]F[SGAD][DEAP][LVIMFD]	0.0108421	0.0220366
LIG_CaM_IQ_9	Motif	[ACLIVTM][^P][^P][ILVMFCT]Q[^P][^P][^P][RK][^P]{4,5}[RKQ][^P][^P]	0.017016	0.0276055
LIG_EH_1	Motif	.NPF.	0.0173552	0.011649
LIG_eIF4E_1	Motif	Y....L[VILMF]	0.0292024	0.0404009
LIG_GLEBS_BUB3_1	Motif	[EN][FYLW][NSQ].EE[ILMVF][^P][LIVMFA]	0	0
LIG_LIR_Gen_1	Motif	[EDST].{0,2}[WFY]..[ILV]	0.0394764	0.0645179
LIG_PCNA_PIPBox_1	Motif	((^.{0,3})|(Q)).[^FHWY][ILM][^P][^FHILVWYP][HFM][FMY]..	0.0113845	0.0132489
LIG_SUMO_SIM_par_1	Motif	[DEST]{0,5}.[VILPTM][VIL][DESTVILMA][VIL].{0,1}[DEST]{1,10}	0.0409936	0.0614668
MOD_CDK_SPxK_1	Motif	([ST])P.[KR]	0.0488489	0.0565794
MOD_LATS_1	Motif	H.[KR]..([ST])[^P]	0.0257677	0.0331916
MOD_SUMO_for_1	Motif	[VILMAFP](K).E	0.0507329	0.0761313
TRG_ER_FFAT_1	Motif	[DE].{0,4}E[FY][FYK]D[AC].[ESTD]	0.00907934	0.0242887
TRG_Golgi_diPhe_1	Motif	Q.{6,6}FF.{6,7}	0.0133066	0.0244584
TRG_NLS_MonoExtN_4	Motif	(([PKR].{0,1}[^DE])|([PKR]))((K[RK])|(RK))(([^DE][KR])|([KR][^DE]))[^DE]	0.103027	0.161548
MOD_CDK_STP	Motif	[ST]P	0.122429	0.175865
MOD_MEC1	Motif	[ST]Q	0.111299	0.0996098
MOD_PRK1	Motif	[LIVM]....TG	0.0279793	0.0278784
MOD_IPL1	Motif	[RK].[ST][LIV]	0.0396999	0.0418184
MOD_PKA	Motif	R[RK].S	0.0678227	0.0938015
MOD_CKII	Motif	[ST][DE].[DE]	0.0791331	0.132152
MOD_IME2	Motif	RP.[ST]	0.0360454	0.0396774
DOC_PRO	Motif	P..P	0.110457	0.142422
TRG_ER_HDEL	Motif	HDEL	0	0
TRG_MITOCHONDRIA	Motif	[MR]L[RK]	0.0341109	0.0520288
MOD_ISOMERASE	Motif	C..C	0.0321519	0.045913
TRG_FG	Motif	(F.FG)|(GLFG)	0.0186929	0.0319245
INT_RGG	Motif	(RGG)|(RG)	0.117113	0.111072
AA_S	Amino Acid Content	S[^S]	0.217015	0.137948
AA_P	Amino Acid Content	P[^P]	0.174834	0.182643
AA_T	Amino Acid Content	T[^T]	0.164462	0.172852
AA_A	Amino Acid Content	A[^A]	0.210915	0.269694
AA_H	Amino Acid Content	H[^H]	0.11773	0.119324
AA_Q	Amino Acid Content	Q[^Q]	0.181332	0.225861
AA_N	Amino Acid Content	N[^N]	0.172756	0.237565
AA_G	Amino Acid Content	G[^G]	0.201227	0.254886
acidic	Physiochemical Properties	[DE]	0.21791	0.34806
basic	Physiochemical Properties	[RK]	0.250446	0.366348
aliphatic	Physiochemical Properties	[ALMIV]	0.226857	0.253519
polar_fraction	Physiochemical Properties	[QNSTGCH]	0.249504	0.17829
chain_expanding	Physiochemical Properties	[EDRKP]	0.253206	0.237085
aromatic	Physiochemical Properties	[FYW]	0.117002	0.230209
disorder_promoting	Physiochemical Properties	[TAGRDHQKSEP]	0.16769	0.175681
REP_Q2	Repeats	Q{2,}	0.0974284	0.122941
REP_N2	Repeats	N{2,}	0.0910202	0.097256
REP_S2	Repeats	S{2,}	0.194619	0.118665
REP_G2	Repeats	G{2,}	0.216729	0.14833
REP_K2	Repeats	K{2,}	0.130234	0.308912
REP_R2	Repeats	R{2,}	0.163832	0.215418
REP_P2	Repeats	P{2,}	0.162944	0.170032
REP_QN2	Repeats	[QN]{2,}	0.133916	0.108249
REP_RG2	Repeats	[RG]{2,}	0.164155	0.192373
REP_FG2	Repeats	[FG]{2,}	0.221063	0.189382
REP_SG2	Repeats	[SG]{2,}	0.20572	0.217585
REP_SR2	Repeats	[SR]{2,}	0.177494	0.160593
REP_KAP2	Repeats	[KAP]{2,}	0.216187	0.174181
REP_PTS2	Repeats	[PTS]{2,}	0.147462	0.257851
